# Supplementary material for: A Demographic and Regional Comparison of Opioid-Related Hospital Visits within Community Type in the United States
Source: J Clin Med. 2021 Aug 4;10(16):3460. doi: 10.3390/jcm10163460 (PMC8397219; doi:10.3390/jcm10163460)
Supplement: Supplementary file 1 [file jcm-10-03460-s001.zip]

Archive with 1 entries (1 files):
- jcm-1282873-supplementary.xlsx
