# Supplementary material for: A Demographic and Regional Comparison of Opioid-Related Hospital Visits within Community Type in the United States
Source: J Clin Med. 2021 Aug 4;10(16):3460. doi: 10.3390/jcm10163460 (PMC8397219; doi:10.3390/jcm10163460)
Supplement: Supplementary file 1 [file jcm-10-03460-s001.zip › jcm-1282873-supplementary.xlsx]

## Sheet: Sheet1
				Total	Age					Sex			Community-Level Income				Patient Location					Population							Age				Race							Education				Income
Year	State	HHS Region	Hospital Setting	Discharges	AgeLessThan1	Age1to24	Age25to44	Age45to64	Age65AndOver	Males	Females	SexRatio	CIncomeQ1	CIncomeQ2	CIncomeQ3	CIncomeQ4	CLargeCentMetro	CLargeFringeMetro	CMediumMetro	CSmallMetro	Crural	PopTotal	LNPopTotal	PopDensity	PopMales	PopFemales	PopSexRatio	PopMarried	PopUnder18P	Pop18to24P	Pop25to65P	Pop65AndOverP	PopWhiteAloneP	PopAfricanAmericanP	PopAsianP	PopNativeAmericanP	PopHispanicP	PopPacificIslanderP	PopOtherP	PopNoHighSchoolP	PopHighSchoolP	PopSomeCollegeP	PopBachelorsOrMoreP	PopHouseholdIncome	PopHouseholdIncomeAdj	PopPovertyLevel	PopUnemployment
2010	Connecticut	1	ED	182.019	.	130.482	354.696	163.581	36.3632	226.906	139.284	1.62909	379.412	304.106	195.911	117.374	205.481	117.485	157.03	.	340.25	3577073	15.0901	738.302	1738918	1838155	0.946013	1.41223e+06	22.792	9.15279	53.8493	14.2058	71.0357	9.97687	3.75553	.	13.4719	.	1.75996	9.04883	21.6903	21.0056	25.3952	90074	107235	10.1	10.5043
2010	Connecticut	1	IP	267.731	.	75.4768	389.782	390.199	250.815	292.508	244.141	1.19811	585.5	355.854	302.047	171.137	308.026	249.236	256.565	.	241.422	3577073	15.0901	738.302	1738918	1838155	0.946013	1.41223e+06	22.792	9.15279	53.8493	14.2058	71.0357	9.97687	3.75553	.	13.4719	.	1.75996	9.04883	21.6903	21.0056	25.3952	90074	107235	10.1	10.5043
2010	Maine	1	ED	303.103	.	246.966	632.745	205.835	98.3426	329.567	277.901	1.18592	396.665	278.407	234.626	127.342	.	.	250.189	422.088	285.293	1327567	14.0989	43.0121	648889	678678	0.956107	561216	20.613	8.80573	54.6995	15.8818	94.4645	1.139	1.03031	0.51794	1.24212	.	1.60617	7.99994	27.3003	24.4137	19.6731	59300	70597.8	12.9	8.25625
2010	Maine	1	IP	292.557	.	179.597	512.455	252.607	247.325	282.097	302.369	0.932956	333.43	301.186	248.315	161.832	.	.	282.734	346.208	268.71	1327567	14.0989	43.0121	648889	678678	0.956107	561216	20.613	8.80573	54.6995	15.8818	94.4645	1.139	1.03031	0.51794	1.24212	.	1.60617	7.99994	27.3003	24.4137	19.6731	59300	70597.8	12.9	8.25625
2010	Massachusetts	1	ED	257.528	.	213.79	516.404	175.389	37.2098	323.69	195.116	1.65896	375.952	339.668	274.269	187.378	349.525	258.5	209.619	168.834	429.181	6557254	15.6961	836.598	3170167	3387087	0.935957	2.51053e+06	21.6115	10.389	54.1809	13.8185	76.3075	6.76001	5.38657	0.205589	9.62317	.	1.71714	8.63785	20.5586	20.9997	28.1924	84005	100010	11.4	10.1276
2010	Massachusetts	1	IP	289.12	36.8186	110.686	433.696	366.118	275.595	306.554	272.675	1.12425	448.276	407.3	305.814	199.057	359.493	251.818	306.125	406.377	521.172	6557254	15.6961	836.598	3170167	3387087	0.935957	2.51053e+06	21.6115	10.389	54.1809	13.8185	76.3075	6.76001	5.38657	0.205589	9.62317	.	1.71714	8.63785	20.5586	20.9997	28.1924	84005	100010	11.4	10.1276
2010	RhodeIsland	1	ED	167.752	.	81.8691	327.126	181.926	50.4645	207.143	130.754	1.58422	234.088	227.483	151.629	100.944	174.867	147.739	.	.	.	1052886	13.867	1018.26	508198	544688	0.933008	378037	21.277	11.2913	52.9778	14.4539	76.3493	5.96665	2.93849	.	12.4784	.	2.2672	12.3457	21.1868	23.5727	21.6851	69840	83145.9	14	10.8367
2010	RhodeIsland	1	IP	271.616	.	70.4813	386.903	431.154	212.482	313.182	232.39	1.34766	378.942	336.792	247.902	176.272	292.033	227.418	.	.	.	1052886	13.867	1018.26	508198	544688	0.933008	378037	21.277	11.2913	52.9778	14.4539	76.3493	5.96665	2.93849	.	12.4784	.	2.2672	12.3457	21.1868	23.5727	21.6851	69840	83145.9	14	10.8367
2010	Vermont	1	ED	141.944	.	118.259	261.875	108.314	65.3074	144.471	139.498	1.03565	211.738	132.181	119.9	74.0211	.	.	.	160.215	126.781	625960	13.347	67.6787	308172	317788	0.969741	263180	20.7139	10.4251	54.2864	14.5746	94.2662	1.04863	1.24816	.	1.54834	.	1.88862	7.06688	25.2045	22.7661	24.1798	63768	75917.1	12.7	7.94575
2010	Vermont	1	IP	144.677	.	87.0517	249.404	123.562	137.256	116.362	172.079	0.676208	226.262	131.611	113.969	80.2941	.	.	.	135.968	144.754	625960	13.347	67.6787	308172	317788	0.969741	263180	20.7139	10.4251	54.2864	14.5746	94.2662	1.04863	1.24816	.	1.54834	.	1.88862	7.06688	25.2045	22.7661	24.1798	63768	75917.1	12.7	7.94575
2011	Connecticut	1	ED	176.194	.	122.938	352.179	156.68	38.0159	223.701	130.873	1.70929	353.805	276.504	185.203	117.158	187.844	128.511	170.065	.	228.832	3580709	15.0911	739.052	1743795	1836914	0.949307	1.4161e+06	22.443	9.29106	53.8745	14.3914	70.7014	10.045	3.94003	0.208925	13.8042	.	1.30038	8.78819	21.539	21.3468	25.8922	92248	108058	10.9	10.6187
2011	Connecticut	1	IP	273.44	.	80.5954	395.165	398.935	257.38	297.886	250.117	1.19099	565.968	378.409	300.553	179.258	296.982	264.102	269.078	.	242.485	3580709	15.0911	739.052	1743795	1836914	0.949307	1.4161e+06	22.443	9.29106	53.8745	14.3914	70.7014	10.045	3.94003	0.208925	13.8042	.	1.30038	8.78819	21.539	21.3468	25.8922	92248	108058	10.9	10.6187
2011	Maine	1	ED	290.099	.	202.931	652.727	196.66	98.3047	318.873	262.665	1.21399	343.754	328.17	201.032	110.729	.	.	246.295	316.887	314.135	1328188	14.0993	43.0322	651076	677112	0.961548	567089	20.3527	8.68318	54.6029	16.3612	94.2632	1.0238	1.01627	0.613467	1.34115	.	1.74215	7.4563	26.4025	24.7505	21.1003	60800	71220.5	14.1	8.52678
2011	Maine	1	IP	317.577	.	179.882	607.938	253.907	266.628	308.105	326.609	0.943346	341.487	347.813	257.772	161.926	.	.	323.047	323.409	303.359	1328188	14.0993	43.0322	651076	677112	0.961548	567089	20.3527	8.68318	54.6029	16.3612	94.2632	1.0238	1.01627	0.613467	1.34115	.	1.74215	7.4563	26.4025	24.7505	21.1003	60800	71220.5	14.1	8.52678
2011	Massachusetts	1	ED	292.325	.	244.565	607.309	184.058	38.3586	376.732	212.413	1.77358	381.423	356.243	307.435	232.729	384.956	311.875	199.717	184.574	423.534	6587536	15.7007	840.461	3187794	3399742	0.937658	2.55148e+06	21.3298	10.3283	54.3472	13.9947	75.8073	6.84819	5.55546	0.199771	9.85607	.	1.7332	8.55835	20.4479	21.455	28.2193	86009	100750	11.6	9.22988
2011	Massachusetts	1	IP	322.358	.	131.711	494.145	400.344	282.619	355.537	290.957	1.22196	487.291	488.686	332.019	221.721	386.483	292.653	314.201	491.7	542.772	6587536	15.7007	840.461	3187794	3399742	0.937658	2.55148e+06	21.3298	10.3283	54.3472	13.9947	75.8073	6.84819	5.55546	0.199771	9.85607	.	1.7332	8.55835	20.4479	21.455	28.2193	86009	100750	11.6	9.22988
2011	RhodeIsland	1	ED	187.966	.	92.5147	380.81	193.971	53.6041	220.117	157.582	1.39685	297.432	234.447	159.694	108.214	204.462	153.639	.	.	.	1051302	13.8655	1016.73	508396	542906	0.936435	391826	20.8384	11.4108	53.1331	14.6178	75.8437	6.03033	3.16132	.	12.814	.	2.15067	11.6218	20.8416	24.1672	22.5311	72229	84608.3	14.7	10.1422
2011	RhodeIsland	1	IP	317.234	.	90.9676	500.969	470.047	199.562	363.604	273.412	1.32988	502.329	414.169	272.902	170.003	358.643	243.89	.	.	.	1051302	13.8655	1016.73	508396	542906	0.936435	391826	20.8384	11.4108	53.1331	14.6178	75.8437	6.03033	3.16132	.	12.814	.	2.15067	11.6218	20.8416	24.1672	22.5311	72229	84608.3	14.7	10.1422
2011	Vermont	1	ED	169.89	.	133.257	354.09	111.384	81.592	156.622	182.737	0.85709	241.685	168.947	154.009	81.7571	.	.	.	207.844	144.589	626431	13.3478	67.7296	308393	318038	0.969673	267016	20.1013	10.5132	54.4371	14.9483	94.0442	0.829142	1.23445	.	1.4581	.	2.43411	6.6421	23.6248	23.9402	25.761	67201	78718.6	11.5	6.24377
2011	Vermont	1	IP	166.859	.	102.874	309.491	122.943	168.482	132.626	200.006	0.663111	221.874	197.105	135.048	85.9142	.	.	.	156.238	167.444	626431	13.3478	67.7296	308393	318038	0.969673	267016	20.1013	10.5132	54.4371	14.9483	94.0442	0.829142	1.23445	.	1.4581	.	2.43411	6.6421	23.6248	23.9402	25.761	67201	78718.6	11.5	6.24377
2012	Connecticut	1	ED	203.767	.	133.567	405.005	184.291	47.7478	256.664	153.311	1.67414	385.903	387.159	205.242	135.471	188.963	163.703	202.374	.	294.366	3590347	15.0938	741.042	1749806	1840541	0.950702	1.41981e+06	22.0805	9.45878	53.6426	14.8182	69.9869	10.2037	4.11743	0.323841	14.2228	.	1.14529	8.15588	21.8224	21.3811	26.6286	94796	107888	10.7	9.74009
2012	Connecticut	1	IP	293.39	.	79.0477	408.253	449.371	277.18	320.732	267.308	1.19986	588.064	399.072	328.244	193.748	311.683	275.248	293.841	.	250.827	3590347	15.0938	741.042	1749806	1840541	0.950702	1.41981e+06	22.0805	9.45878	53.6426	14.8182	69.9869	10.2037	4.11743	0.323841	14.2228	.	1.14529	8.15588	21.8224	21.3811	26.6286	94796	107888	10.7	9.74009
2012	Maine	1	ED	284.197	.	196.9	644.534	175.679	108.263	315.791	254.062	1.24297	330.223	293.785	219.311	127.741	.	.	243.741	294.813	301.637	1329192	14.1001	43.0647	650714	678478	0.959079	564806	20.0112	8.74125	54.2468	17.0008	94.0939	1.02423	1.08442	0.606835	1.38814	.	1.80252	7.06129	27.5651	24.7252	20.7085	61137	69580.6	14.7	7.60007
2012	Maine	1	IP	338.564	.	186.95	645.75	267.923	289.82	312.13	363.777	0.858027	357.058	378.604	281.104	179.957	.	.	340.891	370.857	309.551	1329192	14.1001	43.0647	650714	678478	0.959079	564806	20.0112	8.74125	54.2468	17.0008	94.0939	1.02423	1.08442	0.606835	1.38814	.	1.80252	7.06129	27.5651	24.7252	20.7085	61137	69580.6	14.7	7.60007
2012	Massachusetts	1	ED	338.641	.	281.091	695.732	213.479	38.9842	431.255	251.023	1.71799	439.174	476.027	345.997	260.504	464.27	342.877	260.719	255.352	466.035	6646144	15.7095	847.939	3219753	3426391	0.939692	2.53464e+06	21.0837	10.3561	54.1002	14.46	75.2887	7.12484	5.73659	0.199063	10.1395	.	1.51128	8.26943	20.6568	21.5236	28.4769	89273	101602	11.9	8.44254
2012	Massachusetts	1	IP	356.388	.	143.911	561.887	428.629	309.841	384.505	329.788	1.16592	545.263	569.529	365.727	240.43	441.57	320.738	346.374	545.08	682.182	6646144	15.7095	847.939	3219753	3426391	0.939692	2.53464e+06	21.0837	10.3561	54.1002	14.46	75.2887	7.12484	5.73659	0.199063	10.1395	.	1.51128	8.26943	20.6568	21.5236	28.4769	89273	101602	11.9	8.44254
2012	RhodeIsland	1	ED	227.889	.	113.859	471.404	226.335	53.1466	277.487	181.035	1.53278	337.12	296.732	183.479	148.018	242.034	194.585	.	.	.	1050292	13.8646	1015.76	506835	543457	0.932613	391001	20.6573	11.5262	52.6945	15.122	75.3657	6.45916	3.21949	.	13.1916	.	1.76408	10.752	22.1136	23.8905	22.7223	72656	82690.5	13.7	9.4516
2012	RhodeIsland	1	IP	321.647	.	89.1336	503.877	469.306	236.502	380.543	266.011	1.43055	470.226	415.424	274.171	205.345	366.399	240.646	.	.	.	1050292	13.8646	1015.76	506835	543457	0.932613	391001	20.6573	11.5262	52.6945	15.122	75.3657	6.45916	3.21949	.	13.1916	.	1.76408	10.752	22.1136	23.8905	22.7223	72656	82690.5	13.7	9.4516
2012	Vermont	1	ED	180.071	.	121.637	396.061	123.496	76.8091	179.707	180.424	0.996023	239.455	184.176	156.768	100.296	.	.	.	203.543	159.072	626011	13.3471	67.6842	309184	316827	0.975876	261555	19.7902	10.7305	53.7465	15.7328	93.9501	.	1.31531	.	1.56978	.	3.1648	6.83983	23.9704	23.41	25.9896	68644	78124.4	11.8	6.28005
2012	Vermont	1	IP	182.924	.	98.7649	355.524	141.889	173.369	133.331	230.993	0.577207	237.57	217.662	144.112	78.1525	.	.	.	178.857	179.977	626011	13.3471	67.6842	309184	316827	0.975876	261555	19.7902	10.7305	53.7465	15.7328	93.9501	.	1.31531	.	1.56978	.	3.1648	6.83983	23.9704	23.41	25.9896	68644	78124.4	11.8	6.28005
2013	Connecticut	1	ED	234.695	.	153.508	498.368	208.818	43.7114	303.291	169.604	1.78824	408.664	526.779	257.036	153.942	229.814	211.445	219.633	.	369.759	3596080	15.0954	742.225	1751883	1844197	0.949944	1.41265e+06	21.8388	9.60554	53.414	15.1417	69.3283	10.3167	4.10364	.	14.6594	.	1.59198	8.3689	21.3284	21.781	26.7514	97801	109562	10.7	9.24758
2013	Connecticut	1	IP	317.216	.	79.3802	473.046	476.098	270.753	351.679	284.514	1.23607	654.998	499.382	358.947	204.977	374.847	324.628	299.673	.	257.2	3596080	15.0954	742.225	1751883	1844197	0.949944	1.41265e+06	21.8388	9.60554	53.414	15.1417	69.3283	10.3167	4.10364	.	14.6594	.	1.59198	8.3689	21.3284	21.781	26.7514	97801	109562	10.7	9.24758
2013	Maine	1	ED	290.576	.	177.415	734.199	183.012	94.9876	315.974	266.247	1.18677	374.041	308.629	231.309	154.352	.	.	246.926	287.959	323.085	1328302	14.0994	43.0359	649994	678308	0.958258	556325	19.5991	8.58276	54.0523	17.7658	93.9112	1.02514	1.05842	0.620491	1.38764	.	1.99706	6.82145	26.9009	25.7018	20.9136	62579	70104.1	14	6.82976
2013	Maine	1	IP	315.588	.	147.49	651.853	241.077	295.077	281.02	348.702	0.805902	342.447	340.999	275.934	211.52	.	.	314.744	354.147	287.979	1328302	14.0994	43.0359	649994	678308	0.958258	556325	19.5991	8.58276	54.0523	17.7658	93.9112	1.02514	1.05842	0.620491	1.38764	.	1.99706	6.82145	26.9009	25.7018	20.9136	62579	70104.1	14	6.82976
2013	Massachusetts	1	ED	376.137	.	287.319	845.64	236.793	39.1027	485.667	273.443	1.77612	518.293	560.024	372.993	277.481	483.344	374.781	304.734	288.506	456.941	6692824	15.7165	853.894	3245774	3447050	0.941609	2.5862e+06	20.8127	10.3854	54.0086	14.7934	74.6361	7.08859	5.80199	0.208552	10.5139	.	1.75086	8.06023	20.7588	20.9795	29.3889	91842	102886	11.9	7.75219
2013	Massachusetts	1	IP	366.967	.	142.397	635.531	417.161	296.987	402.425	333.721	1.20588	535.489	580.657	389.908	247.556	439.641	323.336	360.987	625.089	643.426	6692824	15.7165	853.894	3245774	3447050	0.941609	2.5862e+06	20.8127	10.3854	54.0086	14.7934	74.6361	7.08859	5.80199	0.208552	10.5139	.	1.75086	8.06023	20.7588	20.9795	29.3889	91842	102886	11.9	7.75219
2013	RhodeIsland	1	ED	253.789	.	130.169	533.061	255.739	64.6376	306.842	204.17	1.50288	361.991	305.449	225.874	172.417	261.045	226.668	.	.	.	1051511	13.8657	1016.94	512999	538512	0.952623	391228	20.242	11.2893	52.9801	15.4886	74.6114	6.42323	3.16117	.	13.5855	.	2.21871	10.783	21.3963	23.8588	23.6402	76820	86057.6	14.3	9.19653
2013	RhodeIsland	1	IP	317.832	.	74.3822	511.893	462.232	247.985	364.622	274.071	1.33039	485.76	389.039	276.619	194.589	350.984	255.801	.	.	.	1051511	13.8657	1016.94	512999	538512	0.952623	391228	20.242	11.2893	52.9801	15.4886	74.6114	6.42323	3.16117	.	13.5855	.	2.21871	10.783	21.3963	23.8588	23.6402	76820	86057.6	14.3	9.19653
2013	Vermont	1	ED	214.362	.	139.146	521.033	141.689	66.6371	215.473	213.285	1.01026	183.583	238.821	204.641	167.479	.	.	.	245.141	189.861	626630	13.3481	67.7511	308672	317958	0.970795	257190	19.8091	10.5846	53.2238	16.3826	93.9679	1.14645	1.21922	.	1.52339	.	2.14305	6.91148	24.5067	22.52	26.1937	69770	78159.8	12.3	5.65886
2013	Vermont	1	IP	206.546	.	117.657	415.013	160.442	170.631	156.177	255.376	0.611557	205.836	269.226	183.266	103.532	.	.	.	189.216	211.684	626630	13.3481	67.7511	308672	317958	0.970795	257190	19.8091	10.5846	53.2238	16.3826	93.9679	1.14645	1.21922	.	1.52339	.	2.14305	6.91148	24.5067	22.52	26.1937	69770	78159.8	12.3	5.65886
2014	Connecticut	1	ED	254.594	.	157.215	549.12	231.139	47.2026	323.708	188.86	1.71401	438.289	606.163	252.255	164.029	268.856	234.574	243.043	.	347.806	3596677	15.0955	742.348	1754116	1842561	0.951999	1.40678e+06	21.5442	9.73073	53.2795	15.4456	68.561	10.3389	4.2095	0.196987	15.0459	.	1.64766	8.02073	21.8089	21.2171	27.4876	100948	111329	10.8	7.87762
2014	Connecticut	1	IP	337.548	.	78.349	490.282	515.513	297.339	377.255	299.782	1.25843	713.841	489.525	380.407	211.554	387.426	336.978	322.779	.	265.287	3596677	15.0955	742.348	1754116	1842561	0.951999	1.40678e+06	21.5442	9.73073	53.2795	15.4456	68.561	10.3389	4.2095	0.196987	15.0459	.	1.64766	8.02073	21.8089	21.2171	27.4876	100948	111329	10.8	7.87762
2014	Maine	1	ED	324.331	.	186.52	848.21	197.307	105.195	364.229	286.069	1.27322	365.628	342.813	286.05	188.499	.	.	330.905	315.04	310.055	1330089	14.1008	43.0938	647622	682467	0.948943	555366	19.3951	8.47387	53.8944	18.2367	93.6543	1.2448	1.08617	0.625672	1.49155	.	1.89754	6.99527	25.8066	25.6729	22.1302	65842	72613.2	14.1	5.82233
2014	Maine	1	IP	300.482	.	115.593	620.431	254.652	274.795	273.556	326.305	0.838346	318.353	325.357	265.173	202.238	.	.	284.648	329.843	289.678	1330089	14.1008	43.0938	647622	682467	0.948943	555366	19.3951	8.47387	53.8944	18.2367	93.6543	1.2448	1.08617	0.625672	1.49155	.	1.89754	6.99527	25.8066	25.6729	22.1302	65842	72613.2	14.1	5.82233
2014	Massachusetts	1	ED	450.166	.	299.088	1071.34	284.404	41.0158	598.845	310.36	1.92952	656.443	640.843	493.898	311.624	550.986	444.044	390.801	367.883	335.437	6745408	15.7244	860.603	3269679	3475729	0.940717	2.56703e+06	20.6168	10.3829	53.9445	15.0558	73.7971	7.07929	6.12385	0.231254	10.8236	.	1.94497	8.23509	20.0468	20.946	30.214	95404	105215	11.6	6.67097
2014	Massachusetts	1	IP	393.663	.	132.288	688.962	466.816	307.619	433.42	356.286	1.21649	582.192	609.314	432.171	263.765	436.735	348.355	398.211	682.02	513.529	6745408	15.7244	860.603	3269679	3475729	0.940717	2.56703e+06	20.6168	10.3829	53.9445	15.0558	73.7971	7.07929	6.12385	0.231254	10.8236	.	1.94497	8.23509	20.0468	20.946	30.214	95404	105215	11.6	6.67097
2014	RhodeIsland	1	ED	298.279	.	165.985	625.157	294.362	64.6503	382.967	218.906	1.74946	399.984	348.858	293.424	205.792	305.014	267.86	.	.	.	1055173	13.8692	1020.48	511650	543523	0.941359	391640	20.1441	11.0643	52.9478	15.8438	74.054	6.69085	3.38106	.	14.0352	.	1.83885	11.0076	22.974	23.5541	22.2514	77146	85079.7	14.3	7.82993
2014	RhodeIsland	1	IP	377.426	.	86.9145	623.613	540.058	281.168	421.795	335.841	1.25594	631.947	448.217	359.804	210.692	414.73	308.683	.	.	.	1055173	13.8692	1020.48	511650	543523	0.941359	391640	20.1441	11.0643	52.9478	15.8438	74.054	6.69085	3.38106	.	14.0352	.	1.83885	11.0076	22.974	23.5541	22.2514	77146	85079.7	14.3	7.82993
2014	Vermont	1	ED	223.729	.	139.451	558.089	145.331	68.9356	226.719	220.822	1.02671	.	310.77	184.923	142.874	.	.	.	245.86	204.032	626562	13.348	67.7438	308516	318046	0.970036	264560	19.441	10.6092	52.9276	17.0223	93.2232	0.983781	1.58532	.	1.7197	.	2.48802	6.50837	24.8801	23.4806	25.7599	69973	77169	12.2	5.38066
2014	Vermont	1	IP	203.26	.	95.3278	449.005	147.415	170.369	147.578	257.415	0.573309	158.358	257.284	198.403	120.144	.	.	.	190.193	206.473	626562	13.348	67.7438	308516	318046	0.970036	264560	19.441	10.6092	52.9276	17.0223	93.2232	0.983781	1.58532	.	1.7197	.	2.48802	6.50837	24.8801	23.4806	25.7599	69973	77169	12.2	5.38066
2015	Connecticut	1	ED	325.738	.	167.924	746.09	298.496	58.5869	411.793	243.797	1.68908	644.192	601.484	326.005	202.241	337.38	283.131	312.483	.	482.763	3590886	15.0939	741.153	1752063	1838823	0.952818	1.39682e+06	21.2573	9.82607	53.1745	15.7422	67.9441	10.5982	4.35127	0.247655	15.4219	.	1.4368	7.81505	21.605	21.4832	27.9084	101347	111869	10.5	6.94086
2015	Connecticut	1	IP	359.111	.	84.214	539.102	523.497	332.725	389.48	330.159	1.17968	774.173	515.21	382.21	226.656	401.521	327.35	345.963	.	351.784	3590886	15.0939	741.153	1752063	1838823	0.952818	1.39682e+06	21.2573	9.82607	53.1745	15.7422	67.9441	10.5982	4.35127	0.247655	15.4219	.	1.4368	7.81505	21.605	21.4832	27.9084	101347	111869	10.5	6.94086
2015	Maine	1	ED	396.754	.	211.667	1033.22	266.863	126.171	449.249	346.466	1.29666	420.635	423.971	346.513	222.67	.	.	434.069	355.039	365.528	1329328	14.1002	43.0691	651030	678298	0.959799	556119	19.2472	8.44254	53.461	18.8492	93.5813	1.11297	0.999828	0.674476	1.51595	.	2.1155	7.01485	26.2711	24.8994	22.5759	67135	74105	13.4	5.27513
2015	Maine	1	IP	297.132	.	88.9933	628.527	257.771	280.38	268.718	324.351	0.828479	311.409	354.766	238.319	163.629	.	.	268.4	294.598	316.102	1329328	14.1002	43.0691	651030	678298	0.959799	556119	19.2472	8.44254	53.461	18.8492	93.5813	1.11297	0.999828	0.674476	1.51595	.	2.1155	7.01485	26.2711	24.8994	22.5759	67135	74105	13.4	5.27513
2015	Massachusetts	1	ED	546.439	.	301.706	1346.93	366.869	56.6719	728.992	374.574	1.94619	874.291	776.639	606.559	365.548	693.759	517.639	520.389	481.685	434.633	6794422	15.7316	866.857	3297384	3497038	0.942908	2.58013e+06	20.4167	10.3112	53.9033	15.3689	72.9804	7.34951	6.3396	0.156938	11.1554	.	2.01808	7.77114	20.2922	20.9883	30.5318	97586	107717	11.5	5.75749
2015	Massachusetts	1	IP	398.489	.	109.72	678.96	487.903	358.806	435.357	363.7	1.19702	636.736	630.985	427	265.052	460.718	342.051	420.616	723.078	513.765	6794422	15.7316	866.857	3297384	3497038	0.942908	2.58013e+06	20.4167	10.3112	53.9033	15.3689	72.9804	7.34951	6.3396	0.156938	11.1554	.	2.01808	7.77114	20.2922	20.9883	30.5318	97586	107717	11.5	5.75749
2015	RhodeIsland	1	ED	361.867	.	160.033	806.132	361.531	78.0779	458.874	270.766	1.69473	499.905	430.55	330.381	244.79	377.875	310.276	.	.	.	1056298	13.8703	1021.56	511773	544525	0.939852	384845	20.0583	10.8246	52.9728	16.1443	73.3849	6.20128	3.36458	.	14.3979	.	2.65134	9.55139	22.4378	23.9332	24.0085	78295	86423.6	13.9	6.13602
2015	RhodeIsland	1	IP	367.951	.	89.5046	597.875	535.025	262.626	414.321	324.403	1.27718	550.87	458.382	332.222	204.711	407.406	289.433	.	.	.	1056298	13.8703	1021.56	511773	544525	0.939852	384845	20.0583	10.8246	52.9728	16.1443	73.3849	6.20128	3.36458	.	14.3979	.	2.65134	9.55139	22.4378	23.9332	24.0085	78295	86423.6	13.9	6.13602
2015	Vermont	1	ED	249.904	.	155.444	626.214	165.874	73.3517	263.132	237.023	1.11015	245.783	290.76	263.723	141.038	.	.	.	249.348	243.37	626042	13.3472	67.6875	308552	317490	0.971848	258742	19.1936	10.7386	52.4837	17.5841	93.4204	1.27723	1.37802	.	1.66474	.	2.25959	6.71767	23.1547	23.4626	27.4121	74502	82236.8	10.2	3.6075
2015	Vermont	1	IP	256.442	.	92.2778	553.038	237.788	189.022	206.238	305.328	0.675464	242.416	347.434	255.155	127.153	.	.	.	203.258	279.948	626042	13.3472	67.6875	308552	317490	0.971848	258742	19.1936	10.7386	52.4837	17.5841	93.4204	1.27723	1.37802	.	1.66474	.	2.25959	6.71767	23.1547	23.4626	27.4121	74502	82236.8	10.2	3.6075
2016	Connecticut	1	ED	407.007	.	171.268	933.461	407.41	85.8977	530.933	288.897	1.83779	821.413	665.595	449.277	227.411	486.54	369.091	360.283	.	630.632	3576452	15.0899	738.174	1745153	1831299	0.952959	1.3913e+06	21.031	9.96946	52.8763	16.1232	67.4347	10.5952	4.52823	0.276447	15.7236	.	1.44185	7.49209	21.9159	21.303	28.1791	105255	114609	9.8	6.39977
2016	Connecticut	1	IP	415.902	.	84.2487	593.261	621.218	428.906	455.52	377.71	1.206	850.918	584.389	439.005	258.662	446.479	379.665	403.46	.	471.255	3576452	15.0899	738.174	1745153	1831299	0.952959	1.3913e+06	21.031	9.96946	52.8763	16.1232	67.4347	10.5952	4.52823	0.276447	15.7236	.	1.44185	7.49209	21.9159	21.303	28.1791	105255	114609	9.8	6.39977
2016	Maine	1	ED	420.093	.	209.44	1085.5	301.195	136.486	470.859	371.403	1.26779	485.339	470.895	277.45	222.256	.	.	403.696	380.407	434.524	1331479	14.1018	43.1388	650702	680777	0.955823	547256	19.148	8.25841	53.3179	19.2757	93.4004	1.49931	1.31425	0.592799	1.55571	.	1.6375	6.54769	26.5343	24.9467	22.7509	70392	76647.7	12.5	4.38481
2016	Maine	1	IP	345.058	.	92.2202	667.155	336.252	351.927	314.98	373.758	0.842739	392.796	384.291	257.573	206.015	.	.	290.411	372.807	371.603	1331479	14.1018	43.1388	650702	680777	0.955823	547256	19.148	8.25841	53.3179	19.2757	93.4004	1.49931	1.31425	0.592799	1.55571	.	1.6375	6.54769	26.5343	24.9467	22.7509	70392	76647.7	12.5	4.38481
2016	Massachusetts	1	ED	570.333	.	255.158	1416.39	428.851	70.0099	766.986	385.049	1.99192	995.818	819.591	626.663	350.475	690.318	507.126	658.709	508.055	544.82	6811779	15.7342	869.071	3305817	3505962	0.942913	2.60292e+06	20.2436	10.3544	53.629	15.773	72.3579	7.43825	6.4718	0.184196	11.4463	.	2.10154	7.79122	19.8095	20.6986	31.5265	101911	110968	10.4	5.13181
2016	Massachusetts	1	IP	452.468	46.844	101.913	745.396	574.4	447.001	493.162	414.069	1.19101	678.951	683.748	489.106	302.566	510.981	384.849	490.191	832.357	613.564	6811779	15.7342	869.071	3305817	3505962	0.942913	2.60292e+06	20.2436	10.3544	53.629	15.773	72.3579	7.43825	6.4718	0.184196	11.4463	.	2.10154	7.79122	19.8095	20.6986	31.5265	101911	110968	10.4	5.13181
2016	RhodeIsland	1	ED	444.376	.	201.506	977.778	437.192	114.807	568.689	327.408	1.73694	638.334	480.215	425.336	267.983	467.207	376.879	.	.	.	1056426	13.8704	1021.69	511358	545068	0.938155	378507	19.7496	10.7666	53.008	16.4758	72.7751	6.39193	3.49054	.	14.8947	.	2.44769	9.11624	22.5357	23.3707	25.1582	81215	88432.6	12.8	5.9363
2016	RhodeIsland	1	IP	443.619	.	98.5212	727.066	613.085	374.272	494.138	395.35	1.24988	596.581	604.506	422.51	258.824	467.049	374.274	.	.	.	1056426	13.8704	1021.69	511358	545068	0.938155	378507	19.7496	10.7666	53.008	16.4758	72.7751	6.39193	3.49054	.	14.8947	.	2.44769	9.11624	22.5357	23.3707	25.1582	81215	88432.6	12.8	5.9363
2016	Vermont	1	ED	273.672	.	170.207	706.548	175.416	60.8057	281.907	265.646	1.06121	275.078	380.626	208.419	181.601	.	.	.	259.98	269.486	624594	13.3449	67.531	307874	316720	0.97207	252468	19.0018	10.6224	52.188	18.1878	92.9589	.	1.50594	.	2.00866	.	3.52645	6.48782	23.9768	23.6846	26.7786	75854	82595.1	11.9	3.83657
2016	Vermont	1	IP	283.087	.	88.9719	552.188	270.611	285.878	243.436	321.422	0.757371	253.699	400.991	223.337	161.712	.	.	.	219.244	311.134	624594	13.3449	67.531	307874	316720	0.97207	252468	19.0018	10.6224	52.188	18.1878	92.9589	.	1.50594	.	2.00866	.	3.52645	6.48782	23.9768	23.6846	26.7786	75854	82595.1	11.9	3.83657
2017	Connecticut	1	ED	403.477	.	151.971	931.451	418.226	85.533	535.372	277.813	1.92709	836.365	537.085	461.112	241.024	538.273	367.482	333.236	.	631.476	3588184	15.0932	740.595	1750647	1837537	0.952714	1.40083e+06	20.6867	9.81143	52.7498	16.752	66.7105	10.6064	4.56844	0.314031	16.1316	.	1.66901	7.71219	21.6018	21.4341	28.575	107420	114113	9.6	6.09963
2017	Connecticut	1	IP	391.755	.	65.9698	571.694	591.163	396.288	423.036	361.953	1.16876	822.16	503.283	419.255	249.031	410.371	409.873	375.037	.	464.666	3588184	15.0932	740.595	1750647	1837537	0.952714	1.40083e+06	20.6867	9.81143	52.7498	16.752	66.7105	10.6064	4.56844	0.314031	16.1316	.	1.66901	7.71219	21.6018	21.4341	28.575	107420	114113	9.6	6.09963
2017	Maine	1	ED	396.693	.	156.012	1067.24	299.047	117.794	437.286	357.738	1.22236	459.719	443.491	297.133	190.908	.	.	367.067	413.992	398.922	1335907	14.1051	43.2823	654763	681144	0.96127	557379	19.0284	8.23149	52.7731	19.967	93.3516	1.22553	1.13458	0.69915	1.63926	.	1.94991	6.54761	25.226	25.0335	24.0917	73598	78183.9	11.1	4.16233
2017	Maine	1	IP	322.605	.	71.681	623.747	340.804	302.185	297.821	346.388	0.859789	372.698	364.374	259.013	128.12	.	.	252.123	397.937	346.055	1335907	14.1051	43.2823	654763	681144	0.96127	557379	19.0284	8.23149	52.7731	19.967	93.3516	1.22553	1.13458	0.69915	1.63926	.	1.94991	6.54761	25.226	25.0335	24.0917	73598	78183.9	11.1	4.16233
2017	Massachusetts	1	ED	527.12	.	196.498	1328.49	415.86	69.4216	700.391	363.775	1.92534	922.794	761.207	611.999	320.489	740.621	466.071	586.344	456.505	559.02	6859819	15.7412	875.2	3333270	3526549	0.945193	2.65705e+06	19.9799	10.214	53.6566	16.1495	71.5261	7.75366	6.59955	0.220079	11.8267	.	2.07384	7.53549	19.6696	20.6006	32.1446	106641	113286	10.5	4.41862
2017	Massachusetts	1	IP	463.765	64.1995	82.7901	756.042	604.242	477.72	500.136	429.489	1.16449	689.532	690.929	503.399	312.002	539.405	395.609	498.927	810.479	659.214	6859819	15.7412	875.2	3333270	3526549	0.945193	2.65705e+06	19.9799	10.214	53.6566	16.1495	71.5261	7.75366	6.59955	0.220079	11.8267	.	2.07384	7.53549	19.6696	20.6006	32.1446	106641	113286	10.5	4.41862
2017	RhodeIsland	1	ED	456.849	.	178.364	1058.13	446.087	92.9054	594.086	327.456	1.81425	597.211	565.393	422.99	285.137	464.417	409.398	.	.	.	1059639	13.8734	1024.8	513198	546441	0.939165	403321	19.5323	10.9186	52.8857	16.6634	72.0689	6.29082	3.5916	.	15.4152	.	2.63344	9.04349	24.311	22.646	24.3977	85279	90592.7	11.6	5.75189
2017	RhodeIsland	1	IP	447.589	.	78.2749	739.711	626.435	390.766	506.99	391.663	1.29445	605.979	584.27	401.915	267.751	482.956	377.632	.	.	.	1059639	13.8734	1024.8	513198	546441	0.939165	403321	19.5323	10.9186	52.8857	16.6634	72.0689	6.29082	3.5916	.	15.4152	.	2.63344	9.04349	24.311	22.646	24.3977	85279	90592.7	11.6	5.75189
2017	Vermont	1	ED	226.155	.	106.749	608.592	155.928	62.3995	252.574	200.471	1.2599	275.78	349.215	150.443	111.287	.	.	.	191.739	237.316	623657	13.3434	67.4297	307810	315847	0.974554	252840	18.8814	10.6846	51.6497	18.7844	92.7924	.	1.80708	.	1.91323	.	3.48733	6.29126	24.0266	22.5424	28.2584	76560	81330.5	11.3	3.54455
2017	Vermont	1	IP	264.673	.	76.1695	559.989	242.857	236.415	233.768	294.717	0.793195	241.763	388.017	197.671	161.681	.	.	.	218.674	284.288	623657	13.3434	67.4297	307810	315847	0.974554	252840	18.8814	10.6846	51.6497	18.7844	92.7924	.	1.80708	.	1.91323	.	3.48733	6.29126	24.0266	22.5424	28.2584	76560	81330.5	11.3	3.54455
2018	Maine	1	ED	365.136	.	111.896	1019.62	277.414	107.583	412.274	319.852	1.28895	456.908	384.234	273.342	166.551	.	.	328.008	395.507	373.715	1338404	14.107	43.3632	655734	682670	0.960543	563889	18.5708	7.955	52.8475	20.6267	93.0213	1.41616	1.17177	0.640016	1.67446	.	2.07628	5.97052	25.9108	25.4807	24.0672	73935	76948.6	11.6	3.47804
2018	Maine	1	IP	331.744	.	52.4072	687.467	349.728	286.515	316.557	346.04	0.914797	412.029	364.697	243.509	171.875	.	.	252.933	415.071	359.213	1338404	14.107	43.3632	655734	682670	0.960543	563889	18.5708	7.955	52.8475	20.6267	93.0213	1.41616	1.17177	0.640016	1.67446	.	2.07628	5.97052	25.9108	25.4807	24.0672	73935	76948.6	11.6	3.47804
2018	Vermont	1	ED	249.11	.	90.5069	685.29	191.724	64.0183	282.792	216.369	1.30699	330.894	332.896	177.429	113.944	.	.	.	224.325	251.149	626299	13.3476	67.7153	308118	318181	0.968373	258856	18.446	10.3701	51.405	19.7789	92.5986	1.21683	1.8935	.	1.98787	.	2.30321	5.42545	23.957	23.2946	28.9481	79514	82755	11	3.82085
2018	Vermont	1	IP	267.076	.	44.4102	613.154	262.999	207.419	250.901	282.799	0.887206	284.29	363	187.935	161.992	.	.	.	217.015	289.217	626299	13.3476	67.7153	308118	318181	0.968373	258856	18.446	10.3701	51.405	19.7789	92.5986	1.21683	1.8935	.	1.98787	.	2.30321	5.42545	23.957	23.2946	28.9481	79514	82755	11	3.82085
2010	NewJersey	2	ED	149.861	.	91.208	263.974	173.441	27.2101	182.208	118.808	1.53363	493.12	176.906	138.916	86.3932	318.503	113.162	167.465	94.8672	.	8801624	15.9904	1195.5	4284049	4517575	0.948307	3.54064e+06	23.4367	8.72462	54.3067	13.5319	59.2006	13.4764	8.23799	0.215369	17.7699	.	1.09979	9.23317	22.656	19.5512	25.1229	90882	108197	10.3	10.8229
2010	NewJersey	2	IP	254.09	.	114.767	387.155	338.011	166.015	283.121	226.22	1.25153	566.408	320.279	267.517	177.218	383.853	222.267	293.556	219.347	.	8801624	15.9904	1195.5	4284049	4517575	0.948307	3.54064e+06	23.4367	8.72462	54.3067	13.5319	59.2006	13.4764	8.23799	0.215369	17.7699	.	1.09979	9.23317	22.656	19.5512	25.1229	90882	108197	10.3	10.8229
2010	NewYork	2	ED	107.194	.	70.9177	189.732	115.777	20.0522	144.167	72.291	1.99426	139.11	88.5033	84.8441	80.5738	90.9616	89.0851	144.703	105.238	87.977	19392283	16.7804	410.645	9387534	10004749	0.938308	7.15749e+06	22.238	10.2617	53.9689	13.5314	58.2148	15.5488	7.39405	0.370209	17.7127	.	0.759467	11.7421	21.3143	21.1818	23.5136	78726	93724.9	14.9	9.8369
2010	NewYork	2	IP	349.722	35.0867	123.75	531.52	546.784	153.743	471.269	234.977	2.00559	408.487	197.271	249.115	223.867	348.245	245.898	254.633	202.401	239.808	19392283	16.7804	410.645	9387534	10004749	0.938308	7.15749e+06	22.238	10.2617	53.9689	13.5314	58.2148	15.5488	7.39405	0.370209	17.7127	.	0.759467	11.7421	21.3143	21.1818	23.5136	78726	93724.9	14.9	9.8369
2011	NewJersey	2	ED	171.584	.	103.904	293.635	207.737	33.1257	206.823	137.69	1.50209	542.011	215.785	180.836	97.7162	358.428	129.967	203.957	97.6597	.	8821155	15.9927	1189	4298542	4522613	0.950455	3.50693e+06	23.1537	8.77569	54.3901	13.6805	58.5519	13.4099	8.47531	0.239232	18.146	.	1.1777	9.24124	22.5489	19.9039	25.161	91868	107613	10.4	10.9378
2011	NewJersey	2	IP	261.053	.	113.328	392.801	355.84	172.161	290.542	232.688	1.24863	582.037	286.84	285.187	190.444	371.385	232.707	309.246	212.265	.	8821155	15.9927	1189	4298542	4522613	0.950455	3.50693e+06	23.1537	8.77569	54.3901	13.6805	58.5519	13.4099	8.47531	0.239232	18.146	.	1.1777	9.24124	22.5489	19.9039	25.161	91868	107613	10.4	10.9378
2011	NewYork	2	ED	155.038	.	87.9082	265.053	196.681	24.0104	212.891	100.283	2.1229	267.548	132.435	119.166	105.85	179.372	107.659	161.449	124.731	106.475	19465197	16.7841	412.189	9438007	10027190	0.941241	7.11705e+06	21.986	10.2124	54.1109	13.6907	57.8214	15.5976	7.43768	0.347959	17.9623	.	0.833082	11.6139	21.2598	21.3565	23.7262	80244	93997	16	9.54835
2011	NewYork	2	IP	362.038	35.8498	128.305	543.998	562.965	170.903	481.22	249.222	1.93089	462.175	230.636	262.301	243.239	390.852	265.736	259.69	228.893	294.648	19465197	16.7841	412.189	9438007	10027190	0.941241	7.11705e+06	21.986	10.2124	54.1109	13.6907	57.8214	15.5976	7.43768	0.347959	17.9623	.	0.833082	11.6139	21.2598	21.3565	23.7262	80244	93997	16	9.54835
2012	NewJersey	2	ED	208.293	.	120.781	343.89	264.406	40.2305	248.233	169.911	1.46096	720.212	228.776	208.846	119.274	423.105	151.784	295.413	148.27	.	8864590	15.9976	1194.85	4321436	4543154	0.951197	3.54085e+06	22.8633	8.89494	54.1372	14.1046	57.927	13.6237	8.74463	0.243373	18.5164	.	0.944872	9.07836	22.1382	19.9475	25.9637	94083	107077	10.8	10.057
2012	NewJersey	2	IP	276.36	.	112.785	403.006	389.048	191.708	308.522	245.453	1.25695	596.112	326.185	311.112	199.267	379.993	242.455	349.203	310.521	.	8864590	15.9976	1194.85	4321436	4543154	0.951197	3.54085e+06	22.8633	8.89494	54.1372	14.1046	57.927	13.6237	8.74463	0.243373	18.5164	.	0.944872	9.07836	22.1382	19.9475	25.9637	94083	107077	10.8	10.057
2012	NewYork	2	ED	152.553	.	96.6804	270.237	166.017	29.7231	204.001	103.912	1.9632	238.435	126.679	122.79	118.416	149.206	126.663	194.756	170.363	128.165	19570261	16.7895	414.413	9485872	10084389	0.940649	7.09983e+06	21.7729	10.217	53.9099	14.1003	57.3704	15.5675	7.65624	0.375018	18.1586	.	0.872206	11.3257	20.849	21.8454	24.2071	81441	92688.8	15.9	9.21228
2012	NewYork	2	IP	365.112	30.7353	126.842	528.948	576.696	195.075	481.84	254.766	1.8913	469.06	231.014	260.853	262.925	396.005	271.804	289.812	254.157	263.852	19570261	16.7895	414.413	9485872	10084389	0.940649	7.09983e+06	21.7729	10.217	53.9099	14.1003	57.3704	15.5675	7.65624	0.375018	18.1586	.	0.872206	11.3257	20.849	21.8454	24.2071	81441	92688.8	15.9	9.21228
2013	NewJersey	2	ED	206.173	.	119.984	372.122	242.192	43.167	252.989	161.711	1.56445	666.909	271.219	229.475	129.391	352.928	160.86	299.273	222.518	.	8899339	16.0015	1199.53	4343749	4555590	0.953499	3.53689e+06	22.7196	8.88535	53.9624	14.4326	57.3011	13.6621	9.01055	0.184531	18.9229	.	0.918787	8.96721	22.3189	19.8483	26.2143	96963	108623	11.4	9.05812
2013	NewJersey	2	IP	280.344	.	112.052	443.956	381.355	177.123	316.566	245.944	1.28715	610.9	332.792	331.853	210.775	329.293	248.25	402.131	422.263	.	8899339	16.0015	1199.53	4343749	4555590	0.953499	3.53689e+06	22.7196	8.88535	53.9624	14.4326	57.3011	13.6621	9.01055	0.184531	18.9229	.	0.918787	8.96721	22.3189	19.8483	26.2143	96963	108623	11.4	9.05812
2013	NewYork	2	ED	165.627	.	107.223	298.873	179.009	31.1354	225.54	109.374	2.06209	261.28	147.479	136.927	132.773	157.745	143.764	207.75	190.616	149.83	19651127	16.7936	416.126	9536179	10114948	0.942781	7.13732e+06	21.5726	10.1396	53.8873	14.4004	56.9206	15.6713	7.91293	0.372655	18.3537	0.0506943	0.718101	11.1719	20.8969	21.6124	24.7462	84973	95191	16	8.62494
2013	NewYork	2	IP	358.395	29.9071	121.225	523.957	563.836	199.375	469.076	254.466	1.84337	516.227	252.468	254.024	250.063	381.61	269.778	290.938	259.899	286.294	19651127	16.7936	416.126	9536179	10114948	0.942781	7.13732e+06	21.5726	10.1396	53.8873	14.4004	56.9206	15.6713	7.91293	0.372655	18.3537	0.0506943	0.718101	11.1719	20.8969	21.6124	24.7462	84973	95191	16	8.62494
2014	NewJersey	2	ED	214.547	.	115.396	401.183	250.044	45.0643	265.372	166.108	1.59759	544.94	251.233	241.276	135.808	298.475	173.004	285.446	280.678	.	8938175	16.0058	1204.77	4363391	4574784	0.953792	3.53907e+06	22.5124	8.92852	53.8791	14.68	56.6107	13.5604	9.25796	0.17084	19.3459	.	1.05412	8.62185	21.8336	20.1739	26.9268	99055	109242	11.1	7.52964
2014	NewJersey	2	IP	288.681	.	97.739	470.314	398.498	182.635	327.293	251.88	1.2994	528.149	366.869	348.217	206.756	295.873	259.613	445.775	413.075	.	8938175	16.0058	1204.77	4363391	4574784	0.953792	3.53907e+06	22.5124	8.92852	53.8791	14.68	56.6107	13.5604	9.25796	0.17084	19.3459	.	1.05412	8.62185	21.8336	20.1739	26.9268	99055	109242	11.1	7.52964
2014	NewYork	2	ED	185.839	.	109.572	340.779	204.756	40.2045	252.002	123.527	2.04006	291.881	160.956	149.359	150.9	176.742	175.703	226.072	179.471	171.531	19746227	16.7985	418.14	9574309	10171918	0.941249	7.1979e+06	21.3979	10.034	53.9036	14.6645	56.3266	15.6662	8.16994	0.412798	18.5873	.	0.837173	11.0896	20.8279	21.5821	25.1711	86563	95465.1	15.9	7.17608
2014	NewYork	2	IP	360.517	25.1625	118.722	532.981	555.657	213.888	467.093	260.161	1.7954	495.521	244.659	260.905	257.967	377.236	292.441	286.172	258.085	303.072	19746227	16.7985	418.14	9574309	10171918	0.941249	7.1979e+06	21.3979	10.034	53.9036	14.6645	56.3266	15.6662	8.16994	0.412798	18.5873	.	0.837173	11.0896	20.8279	21.5821	25.1711	86563	95465.1	15.9	7.17608
2015	NewJersey	2	ED	255.473	.	127.427	486.599	302.706	53.2499	314.975	198.735	1.5849	642.607	294.434	274.21	165.065	337.27	207.25	371.636	347.367	.	8958013	16.0081	1207.44	4374892	4583121	0.954566	3.57646e+06	22.3137	8.84978	53.8449	14.9916	56.0482	13.3803	9.48023	0.188323	19.6715	.	1.23134	8.59859	22.0255	19.8944	27.2277	101061	111553	10.8	6.57944
2015	NewJersey	2	IP	310.505	.	98.5863	510.397	423.234	211.109	348.609	274.145	1.27162	577.178	356.893	382.868	223.548	316.265	278.843	480.9	466.975	.	8958013	16.0081	1207.44	4374892	4583121	0.954566	3.57646e+06	22.3137	8.84978	53.8449	14.9916	56.0482	13.3803	9.48023	0.188323	19.6715	.	1.23134	8.59859	22.0255	19.8944	27.2277	101061	111553	10.8	6.57944
2015	NewYork	2	ED	219.337	.	120.59	419.714	236.544	45.8812	297.755	145.391	2.04796	322.118	204.133	183.071	173.325	203.23	207.751	270.81	245.893	210.049	19795791	16.801	419.189	9616592	10179199	0.94473	7.16115e+06	21.2831	9.80588	53.9459	14.965	55.8242	15.5656	8.44718	0.353272	18.8181	.	0.9916	10.8144	20.8305	21.4135	25.6682	89908	99242.2	15.4	6.42783
2015	NewYork	2	IP	379.55	28.1135	118.278	565.286	579.197	243.097	487.543	277.671	1.75583	559.702	295.315	280.188	279.86	383.328	321.323	317.609	306.332	332.151	19795791	16.801	419.189	9616592	10179199	0.94473	7.16115e+06	21.2831	9.80588	53.9459	14.965	55.8242	15.5656	8.44718	0.353272	18.8181	.	0.9916	10.8144	20.8305	21.4135	25.6682	89908	99242.2	15.4	6.42783
2016	NewJersey	2	ED	334.43	.	145.679	642.925	409.012	84.383	422.072	250.743	1.68329	733.75	415.044	391.02	196.024	418.026	275.272	496.798	514.058	.	8944469	16.0065	1205.62	4370211	4574258	0.955392	3.55441e+06	22.1862	8.81951	53.6535	15.3408	55.5288	13.3556	9.54982	0.22567	19.9751	.	1.36502	8.38781	21.5648	19.7918	28.0694	105185	114533	10.4	6.02561
2016	NewJersey	2	IP	352.229	.	91.7401	566.185	483.324	297.48	381.671	323.591	1.17949	591.742	449.69	430.566	242.887	351.682	316.347	536.293	612.809	.	8944469	16.0065	1205.62	4370211	4574258	0.955392	3.55441e+06	22.1862	8.81951	53.6535	15.3408	55.5288	13.3556	9.54982	0.22567	19.9751	.	1.36502	8.38781	21.5648	19.7918	28.0694	105185	114533	10.4	6.02561
2016	NewYork	2	ED	257.362	.	125.137	495.988	285.327	66.5711	345.755	173.893	1.98832	382.832	255.794	215.184	185.397	240.398	222.8	332.12	295.206	285.948	19745289	16.7984	418.12	9582050	10163239	0.942815	7.18277e+06	21.1665	9.6849	53.7992	15.3494	55.5186	15.6014	8.44777	0.369972	18.9798	0.0467757	1.03571	10.5373	20.6641	21.3771	26.1955	93373	101671	14.7	5.88449
2016	NewYork	2	IP	409.827	34.3233	112.519	606.225	612.624	320.097	517.858	307.828	1.68229	613.427	344.415	322.299	314.652	404.281	358.251	352.393	397.682	381.981	19745289	16.7984	418.12	9582050	10163239	0.942815	7.18277e+06	21.1665	9.6849	53.7992	15.3494	55.5186	15.6014	8.44777	0.369972	18.9798	0.0467757	1.03571	10.5373	20.6641	21.3771	26.1955	93373	101671	14.7	5.88449
2017	NewJersey	2	ED	386.242	.	139.692	779.776	471.834	95.989	502.878	274.925	1.82915	937.078	432.496	467.616	235.698	424.123	342.693	528.486	641.119	.	9005644	16.0134	1213.86	4396848	4608796	0.954012	3.62233e+06	21.9728	8.79793	53.5005	15.7287	54.8487	13.5201	9.84117	0.198131	20.4364	.	1.15545	7.94233	21.3554	19.8026	28.9961	110120	116982	10	5.32076
2017	NewJersey	2	IP	351.405	.	74.8949	573.725	494.673	290.507	396.127	308.722	1.28312	660.013	383.768	429.983	253.143	352.77	318.887	522.895	562.205	.	9005644	16.0134	1213.86	4396848	4608796	0.954012	3.62233e+06	21.9728	8.79793	53.5005	15.7287	54.8487	13.5201	9.84117	0.198131	20.4364	.	1.15545	7.94233	21.3554	19.8026	28.9961	110120	116982	10	5.32076
2017	NewYork	2	ED	276.071	.	108.002	546.998	316.883	77.7854	373.296	184.291	2.02558	444.114	267.791	214.353	217.554	281.089	249.241	316.494	253.331	272.464	19849399	16.8037	420.324	9637896	10211503	0.943827	7.28628e+06	20.9251	9.44497	53.7048	15.9252	55.0978	15.8039	8.73912	0.383231	19.2029	0.0372656	0.735811	10.4071	20.7967	21.1479	26.663	97116	103167	14.1	5.47336
2017	NewYork	2	IP	428.052	38.7346	98.1683	624.601	649.353	367.929	536.903	325.272	1.65063	736.486	362.709	331.231	354.343	466.535	394.029	348.408	382.797	387.374	19849399	16.8037	420.324	9637896	10211503	0.943827	7.28628e+06	20.9251	9.44497	53.7048	15.9252	55.0978	15.8039	8.73912	0.383231	19.2029	0.0372656	0.735811	10.4071	20.7967	21.1479	26.663	97116	103167	14.1	5.47336
2010	Maryland	3	ED	175.065	.	107.193	309.53	192.086	39.0394	197.549	153.951	1.2832	500.027	317.218	172.742	96.5532	430.607	133.691	.	210.156	150.586	5785982	15.5709	591.916	2799597	2986385	0.937453	2.22491e+06	23.3629	9.69128	54.6704	12.2754	54.6231	29.4142	5.53	0.327135	8.18739	.	1.9181	9.34272	20.1785	21.6022	25.4467	89563	106627	9.9	8.74772
2010	Maryland	3	IP	439.298	.	110.766	646.17	703.634	300.956	489.286	392.321	1.24716	1687.76	787.031	366.354	204.153	1717.4	275.8	.	201.637	273.997	5785982	15.5709	591.916	2799597	2986385	0.937453	2.22491e+06	23.3629	9.69128	54.6704	12.2754	54.6231	29.4142	5.53	0.327135	8.18739	.	1.9181	9.34272	20.1785	21.6022	25.4467	89563	106627	9.9	8.74772
2010	Pennsylvania	3	IP	184.768	27.4987	84.7456	318.539	208.221	138.088	194.708	175.294	1.11075	282.868	187.289	133.119	103.642	310.637	159.279	144.99	150.092	140.865	12709630	16.3579	283.571	6192105	6517525	0.95007	5.04168e+06	21.9139	9.98949	52.6319	15.4647	79.3902	10.8283	2.75566	0.160736	5.68161	.	1.18352	9.24779	28.6629	20.6305	19.613	65878	78429.1	13.4	9.52998
2010	Virginia	3	IP	125.968	.	43.268	168.794	162.971	173.169	110.914	140.552	0.78913	204.353	166.281	123.497	76.8196	138.938	90.0461	209.915	178.596	179.404	8024617	15.898	202.652	3941957	4082660	0.965536	3.29559e+06	23.0992	10.0901	54.5948	12.2158	64.7436	19.5585	5.45824	0.305024	7.85224	.	2.0824	10.311	20.0373	22.5366	24.0159	81608	97156	11.1	7.8379
2010	WVirginia	3	IP	260.63	.	146.336	501.402	234.287	147.682	254.11	266.573	0.953248	265.022	189.598	183.043	147.551	.	303.692	214.014	241.783	291.845	1853973	14.4328	76.9699	913160	940813	0.970607	781684	20.857	9.30666	53.7301	16.1063	93.2041	3.10193	0.584582	.	1.18761	.	1.92176	13.2402	32.2348	20.6928	12.9752	50574	60209.4	18.1	8.89872
2011	Maryland	3	ED	200.329	.	121.18	355.134	220.767	48.3215	225.696	176.433	1.27922	567.3	358.717	209.959	112.987	520.374	145.993	.	279.652	191.247	5828289	15.5782	596.244	2820212	3008077	0.937546	2.17965e+06	23.1051	9.71125	54.6283	12.5553	54.2365	29.6129	5.65809	0.249301	8.39878	.	1.84443	8.78703	20.1691	22.0499	25.9561	90925	106509	10.1	8.89168
2011	Maryland	3	IP	428.269	.	114.58	627.179	679.609	296.515	466.323	392.388	1.18842	1701.11	773.118	382.407	203.983	1683.22	266.673	.	236.372	266.852	5828289	15.5782	596.244	2820212	3008077	0.937546	2.17965e+06	23.1051	9.71125	54.6283	12.5553	54.2365	29.6129	5.65809	0.249301	8.39878	.	1.84443	8.78703	20.1691	22.0499	25.9561	90925	106509	10.1	8.89168
2011	Pennsylvania	3	IP	228.365	26.5233	97.2123	381.706	266.92	187.206	239.19	218.044	1.09698	347.49	233.637	167.011	130.481	369.93	194.834	182.476	182.982	188.736	12742886	16.3605	284.312	6216838	6526048	0.952619	5.02385e+06	21.6663	9.94859	52.828	15.5571	79.07	10.7722	2.81073	0.13588	5.89686	.	1.31439	9.07058	28.6986	20.9962	19.5583	67298	78832.2	13.8	9.30365
2011	Virginia	3	IP	131.547	.	43.7016	181.173	168.346	182.002	118.674	144.01	0.824071	218.858	169.632	125.943	79.8122	140.363	95.8256	214.231	187.103	187.818	8096604	15.907	204.47	3978779	4117825	0.966233	3.29806e+06	22.8873	10.1853	54.4489	12.4785	64.3459	19.5323	5.62263	0.30104	8.01315	.	2.18503	9.35101	20.1279	22.8328	24.7239	84041	98444.8	11.5	7.50526
2011	WVirginia	3	IP	296.279	.	167.73	587.041	259.446	162.411	287.026	304.341	0.943108	301.042	207.386	181.296	275.825	.	279.464	274.975	254.81	326.938	1855364	14.4336	77.0276	914474	940890	0.971924	758813	20.8493	9.39627	53.5141	16.2403	93.0531	3.02787	0.619393	.	1.14813	.	2.15149	12.5152	32.2689	20.6539	13.722	53269	62398.8	18.6	8.73486
2012	Maryland	3	ED	230.01	.	135.706	384.376	266.858	72.5009	260.621	201.169	1.29554	746.342	402.742	236.251	127.446	676.181	161.317	.	302.98	207.059	5884563	15.5878	602.001	2849291	3035272	0.938727	2.22934e+06	22.8213	9.67774	54.5402	12.9607	53.8063	29.2449	5.76979	0.291797	8.67436	.	2.21287	8.61547	20.4243	22.1179	26.0982	92805	105622	10.3	8.24463
2012	Maryland	3	IP	421.417	33.3256	116.148	603.636	662.68	317.482	455.516	389.327	1.17001	1702.77	794.79	376.986	205.506	1643.22	263.124	.	355.851	282.371	5884563	15.5878	602.001	2849291	3035272	0.938727	2.22934e+06	22.8213	9.67774	54.5402	12.9607	53.8063	29.2449	5.76979	0.291797	8.67436	.	2.21287	8.61547	20.4243	22.1179	26.0982	92805	105622	10.3	8.24463
2012	Pennsylvania	3	IP	245.254	35.495	97.6414	418.946	283.129	199.526	256.695	234.3	1.09559	379.767	246.243	180.57	133.524	403.357	211.608	200.579	195.524	187.146	12763536	16.3621	284.773	6229333	6534203	0.953342	5.06001e+06	21.4475	9.94838	52.606	15.9982	78.6299	10.9688	2.89102	0.16696	6.11791	.	1.22546	8.88845	28.4597	21.057	20.2846	69340	78916.5	13.7	8.79671
2012	Virginia	3	IP	138.533	.	46.9472	188.504	180.673	189.374	126.202	150.466	0.838743	215.961	184.185	137.416	86.26	137.953	109.025	244.063	191.075	175.141	8185867	15.9179	206.724	4015045	4170822	0.962651	3.32793e+06	22.6565	10.0963	54.272	12.9752	63.9456	19.2558	5.73756	0.281241	8.40439	.	2.37536	9.29798	20.1333	22.9759	25.0136	84641	96330.8	11.7	6.85234
2012	WVirginia	3	IP	313.323	.	176.655	608.978	288.68	158.731	291.004	334.536	0.869875	311.048	226.58	203.805	205.715	.	324.228	309.445	269.077	328.675	1855413	14.4336	77.0296	911681	943732	0.966038	766270	20.7081	9.43143	53.0931	16.7674	92.8042	3.30417	0.65608	.	1.27848	.	1.95708	12.1205	31.7398	21.7019	13.7996	53889	61331.6	17.8	7.95975
2013	DC	3	IP	368.07	.	66.1692	223.896	1014.64	258.598	466.881	279.38	1.67113	549.873	.	413.776	236.376	309.59	.	.	.	.	646449	13.3792	9506.6	306147	340302	0.899633	150180	17.253	12.6697	58.6362	11.4411	35.6198	48.8057	3.55218	.	10.1416	.	1.88074	8.35666	15.8977	16.9854	41.5773	102882	115254	18.9	10.4041
2013	Maryland	3	ED	253.651	.	142.458	441.389	305.167	62.7419	291.816	217.872	1.33939	928.87	492.989	280.411	139.942	782.864	167.606	.	371.853	254.248	5928814	15.5953	606.528	2875157	3053657	0.941545	2.24823e+06	22.6767	9.5408	54.3925	13.39	53.1658	29.6006	5.97809	0.290615	8.96889	.	1.99603	8.43679	20.0915	22.2422	26.5433	96032	107580	10.1	7.43548
2013	Maryland	3	IP	427.044	.	117.253	635.307	661.484	296.237	474.845	382.164	1.24252	1823.88	780.015	474.327	212.387	1640.98	267.428	.	378.628	292.533	5928814	15.5953	606.528	2875157	3053657	0.941545	2.24823e+06	22.6767	9.5408	54.3925	13.39	53.1658	29.6006	5.97809	0.290615	8.96889	.	1.99603	8.43679	20.0915	22.2422	26.5433	96032	107580	10.1	7.43548
2013	Pennsylvania	3	IP	266.14	26.7256	101.635	474.433	308.758	211.547	282	250.993	1.12354	424.279	284.748	205.718	156.658	416.014	230.669	230.583	216.362	202.862	12773801	16.3629	285.002	6243308	6530493	0.956024	5.0169e+06	21.2643	9.77029	52.6041	16.3614	78.2436	11.0306	3.01228	0.178921	6.3266	.	1.20807	8.6891	28.2104	20.9489	20.8874	71597	80206.5	13.7	8.22622
2013	Virginia	3	IP	157.009	32.6397	57.5037	223.759	194.965	196.276	148.118	165.578	0.894552	248.936	226.297	153.472	103.612	156.121	129.258	243.99	209.521	196.374	8260405	15.927	208.607	4060533	4199872	0.966823	3.32044e+06	22.5695	10.1066	53.9491	13.3748	63.511	19.2778	5.86529	0.237458	8.57055	0.0703113	2.46762	8.93141	19.89	22.9846	25.6245	86618	97033.8	11.7	6.54193
2013	WVirginia	3	IP	338.115	.	175.612	709.159	302.938	172.391	315.447	360.043	0.876139	338.155	313.679	234.733	189.498	.	356.81	330.756	294.007	361.405	1854304	14.433	76.9836	916834	937470	0.977988	759589	20.6146	9.60048	52.5271	17.2578	92.6186	3.38607	0.563823	.	1.43375	.	1.99778	12.1486	31.5385	21.7384	13.8902	55787	62495.4	18.5	8.4404
2014	DC	3	ED	217.439	.	35.673	134.674	621.036	131.232	301.988	140.45	2.15015	261.618	.	258.256	162.674	190.604	.	.	.	.	658893	13.3983	9689.6	312633	346260	0.902885	153825	17.4581	12.2405	58.9999	11.3015	35.7316	48.7706	3.78058	.	10.3744	.	1.34286	8.32168	15.9652	16.6761	41.4965	103525	114172	17.7	8.88438
2014	DC	3	IP	388.845	.	62.2013	186.258	1138.82	330.811	471.993	312.824	1.50881	562.827	.	426.64	267.524	317.815	.	.	.	.	658893	13.3983	9689.6	312633	346260	0.902885	153825	17.4581	12.2405	58.9999	11.3015	35.7316	48.7706	3.78058	.	10.3744	.	1.34286	8.32168	15.9652	16.6761	41.4965	103525	114172	17.7	8.88438
2014	Maryland	3	ED	300.745	.	146.854	510.17	398.291	77.0846	353.527	251.124	1.40778	1177.63	510.98	320.982	159.708	993.11	195.118	453.731	281.086	256.933	5976407	15.6033	611.397	2896033	3080374	0.940156	2.25746e+06	22.6085	9.41065	54.2239	13.7569	52.4337	29.6937	6.19094	0.245248	9.30624	.	2.13011	8.21811	20.3319	21.6097	27.1638	97016	106993	10.1	7.15942
2014	Maryland	3	IP	403.8	.	100.772	592.205	640.71	284.669	442.677	367.241	1.20541	1701.78	672.493	453.182	194.395	1541.23	250.17	400.496	380.074	299.339	5976407	15.6033	611.397	2896033	3080374	0.940156	2.25746e+06	22.6085	9.41065	54.2239	13.7569	52.4337	29.6937	6.19094	0.245248	9.30624	.	2.13011	8.21811	20.3319	21.6097	27.1638	97016	106993	10.1	7.15942
2014	Pennsylvania	3	IP	285.082	28.0789	94.6388	506.499	339.042	237.119	299.775	270.953	1.10637	469.353	300.652	226.194	167.208	431.941	245.254	261.11	213.31	219.624	12787209	16.364	285.301	6253250	6533959	0.957038	5.03835e+06	21.1162	9.60464	52.5898	16.6893	77.7157	11.0803	3.12253	0.214019	6.54941	.	1.31801	8.49614	28.3199	20.8839	21.1838	73112	80630.8	13.6	6.98405
2014	Virginia	3	IP	166.553	27.5958	55.7787	238.602	211.304	206.522	156.244	176.509	0.885193	303.561	216.646	178.222	105.821	153.527	141.816	243.008	214.959	201.787	8326289	15.9349	210.27	4092671	4233618	0.966708	3.37929e+06	22.4294	10.034	53.7628	13.7738	62.9642	19.2336	6.13564	0.255012	8.79108	.	2.62046	8.85038	19.6342	23.0859	26.0676	88457	97553.9	11.8	5.96438
2014	WVirginia	3	IP	349.28	.	168.482	739.916	320.909	177.637	326.659	371.196	0.880015	349.167	330.76	286.672	193.996	.	265.929	387.181	346.742	337.095	1850326	14.4309	76.8184	914686	935640	0.977605	756983	20.7099	9.22951	52.277	17.7836	92.5862	3.69011	0.629186	.	1.32425	.	1.77023	11.7496	32.0529	21.4692	14.0885	54877	60520.6	18.3	6.81675
2015	DC	3	ED	205.584	.	39.4095	130.105	580.943	125.29	295.775	124.068	2.38397	256.24	.	242.413	151.599	177.372	.	.	.	.	672228	13.4184	9885.71	319705	352523	0.906905	165284	17.5295	12.1248	58.9522	11.3936	35.9781	47.429	3.8594	.	10.5811	.	2.15239	7.927	15.1137	16.6459	42.7839	114600	126498	17.3	7.06899
2015	DC	3	IP	439.055	.	72.7294	216.183	1249.81	452.457	535.487	351.634	1.52285	662.974	.	465.563	301.136	363.235	.	.	.	.	672228	13.4184	9885.71	319705	352523	0.906905	165284	17.5295	12.1248	58.9522	11.3936	35.9781	47.429	3.8594	.	10.5811	.	2.15239	7.927	15.1137	16.6459	42.7839	114600	126498	17.3	7.06899
2015	Maryland	3	ED	351.332	.	144.059	636.631	456.201	96.2763	412.869	293.373	1.40731	1271.79	655.162	397.105	178.1	1121.13	229.123	534.165	394.484	331.731	6006401	15.6083	614.466	2912348	3094053	0.941273	2.28879e+06	22.4383	9.25984	54.2005	14.1014	51.8619	29.4712	6.41261	0.256443	9.52755	.	2.47028	8.05368	19.8014	21.8502	27.7883	99957	110335	9.7	5.46649
2015	Maryland	3	IP	412.428	90.0272	98.2069	603.073	642.935	319.288	453.562	373.663	1.21383	1517.77	794.204	447.244	210.806	1418.64	267.108	464.878	485.357	322.18	6006401	15.6083	614.466	2912348	3094053	0.941273	2.28879e+06	22.4383	9.25984	54.2005	14.1014	51.8619	29.4712	6.41261	0.256443	9.52755	.	2.47028	8.05368	19.8014	21.8502	27.7883	99957	110335	9.7	5.46649
2015	Pennsylvania	3	IP	316.637	24.5909	95.6102	547.101	387.908	281.432	332.253	301.677	1.10135	494.762	345.885	252.229	186.779	467.306	277.312	283.65	248.516	262.389	12802503	16.3652	285.643	6262246	6540257	0.957492	5.03012e+06	21.0273	9.48843	52.447	17.0372	77.2555	11.0018	3.28151	0.195938	6.79718	.	1.46797	8.33345	27.9181	20.9742	21.7565	75981	83869.3	13.2	6.21017
2015	Virginia	3	IP	200.218	30.405	61.3952	294.016	251.388	248.823	191.747	208.331	0.920395	328.263	251.712	220.924	126.317	219.365	164.543	295.879	239.111	241.094	8382993	15.9417	211.702	4126326	4256667	0.96938	3.35199e+06	22.3048	9.87548	53.6548	14.1649	62.5013	19.2393	6.25643	0.271657	8.98668	.	2.74462	8.53528	19.6957	23.1957	26.2685	90556	99957.5	11.2	5.3763
2015	WVirginia	3	IP	373.695	.	161.948	844.263	328.052	176.013	359.454	387.463	0.927712	362.906	369.397	318.706	206.634	.	349.92	383.331	379.523	356.363	1844128	14.4275	76.5611	908559	935569	0.97113	746025	20.576	8.9112	52.2733	18.2396	92.2965	3.86058	0.766595	.	1.44583	.	1.63053	10.9055	32.0137	21.9714	14.5334	56568	62440.9	17.9	7.20324
2016	DC	3	ED	311.259	.	43.788	215.393	859.723	219.293	452.832	183.343	2.46987	424.906	.	346.796	241.437	265.907	.	.	.	.	681170	13.4316	10017.2	323591	357579	0.90495	163019	17.7316	11.7783	58.8783	11.6119	36.2883	47.0593	3.88097	.	10.9256	.	1.84579	7.68576	15.9512	15.8368	42.9357	114432	124602	18.6	6.80565
2016	DC	3	IP	527.998	.	92.7212	273.8	1420.9	649.543	641.95	423.915	1.51434	762.365	2534.97	566.728	402.073	415.459	.	.	.	.	681170	13.4316	10017.2	323591	357579	0.90495	163019	17.7316	11.7783	58.8783	11.6119	36.2883	47.0593	3.88097	.	10.9256	.	1.84579	7.68576	15.9512	15.8368	42.9357	114432	124602	18.6	6.80565
2016	Delaware	3	IP	271.304	333.978	79.0082	448.682	369.755	195.031	244.615	296.356	0.82541	655.542	301.879	256.139	190.557	.	299.944	203.061	240.283	.	952065	13.7664	486.99	460232	491833	0.935749	364800	21.452	8.95748	52.0839	17.5066	62.7406	22.048	3.74407	.	9.154	.	2.31339	8.95104	25.4468	21.7957	22.424	81349	88578.5	11.7	5.67073
2016	Maryland	3	ED	460.598	.	174.245	814.622	633.781	131.75	570.725	356.56	1.60064	1818.33	831.778	453.511	217.314	1608.16	283.496	612.676	531.525	531.555	6016447	15.61	615.493	2917773	3098674	0.94162	2.27467e+06	22.3745	9.10483	53.9531	14.5675	51.4012	29.8115	6.25815	0.253206	9.7521	.	2.52386	7.78029	20.0811	21.4741	28.29	102402	111502	9.7	5.379
2016	Maryland	3	IP	473.789	58.687	103.836	661.325	745.161	435.142	511.168	437.863	1.16742	1664.36	846.708	494.863	242.249	1586.64	313.591	540.851	569.706	417.425	6016447	15.61	615.493	2917773	3098674	0.94162	2.27467e+06	22.3745	9.10483	53.9531	14.5675	51.4012	29.8115	6.25815	0.253206	9.7521	.	2.52386	7.78029	20.0811	21.4741	28.29	102402	111502	9.7	5.379
2016	Pennsylvania	3	IP	362.255	49.3489	98.4906	602.401	454.832	348.204	368.761	355.768	1.03652	528.209	396.122	306.136	213.834	490.687	336.094	330.325	310.929	299.569	12784227	16.3637	285.235	6262870	6521357	0.960363	4.98582e+06	20.923	9.28806	52.41	17.3789	76.9083	11.0061	3.31017	0.184258	7.03994	.	1.55125	7.96317	27.626	20.7992	22.6281	78053	84989.6	12.9	5.72595
2016	Virginia	3	IP	237.852	46.1233	66.8252	341.837	314.147	290.423	224.973	250.029	0.89979	353.573	310.092	239.83	153.224	265.587	197.822	337.168	268.261	293.101	8411808	15.9451	212.43	4135485	4276323	0.967066	3.38926e+06	22.2016	9.78476	53.4145	14.5991	62.2407	19.0431	6.32825	0.27528	9.04218	.	3.07055	8.32442	19.3174	22.9811	27.1754	93939	102287	11	4.96583
2016	WVirginia	3	IP	429.612	.	172.113	965.27	382.05	227.898	407.501	451.192	0.903167	425.889	442.049	276.434	294.127	.	339.498	445.585	448.357	402.635	1831102	14.4204	76.0203	900913	930189	0.968527	740172	20.5823	8.87236	51.7711	18.7742	92.0176	3.8076	0.77183	.	1.46267	.	1.94031	10.9854	31.103	21.9373	15.3921	60164	65510.8	17.9	7.54269
2017	DC	3	ED	310.155	.	31.411	203.121	845.754	316.482	464.03	170.75	2.7176	404.668	.	331.948	255.431	272.67	.	.	.	.	693972	13.4502	10205.5	329078	364894	0.901845	164430	17.9543	10.7728	59.1698	12.1031	36.5167	45.8549	4.10665	.	11.0272	.	2.49448	8.04048	14.7151	15.973	43.3171	121095	128640	16.6	6.40022
2017	DC	3	IP	517.965	394.066	94.8593	266.564	1347.64	733.342	640.464	406.986	1.57367	716.133	.	561.307	402.402	394.093	.	.	.	.	693972	13.4502	10205.5	329078	364894	0.901845	164430	17.9543	10.7728	59.1698	12.1031	36.5167	45.8549	4.10665	.	11.0272	.	2.49448	8.04048	14.7151	15.973	43.3171	121095	128640	16.6	6.40022
2017	Delaware	3	IP	272.117	.	76.3846	475.28	364.577	180.374	253.3	289.777	0.87412	618.193	306.443	252.572	171.893	.	305.577	181.425	261.423	.	961939	13.7767	492.04	465510	496429	0.937717	375650	21.2397	8.72613	52.0271	18.0071	62.1575	21.8679	4.04703	.	9.30828	.	2.61929	7.69166	25.6318	22.6521	22.8461	86577	91971.6	13.6	5.28697
2017	Maryland	3	ED	500.315	.	149.752	869.317	743.49	158.977	629.023	379.027	1.65957	2103.41	874.353	445.579	218.374	1972.61	289.838	546.277	498.696	517.402	6052177	15.6159	619.149	2935822	3116355	0.942069	2.32511e+06	22.2556	8.88313	53.9478	14.9134	50.6619	29.8516	6.4659	0.312797	10.1238	.	2.58403	7.88771	19.6337	21.6859	28.4683	106035	112642	9.3	5.19396
2017	Maryland	3	IP	460.343	48.8785	84.6425	645.824	739.154	424.439	495.697	426.99	1.16091	1631.2	863.09	432.313	230.984	1605.55	301.331	487.797	491.053	354.292	6052177	15.6159	619.149	2935822	3116355	0.942069	2.32511e+06	22.2556	8.88313	53.9478	14.9134	50.6619	29.8516	6.4659	0.312797	10.1238	.	2.58403	7.88771	19.6337	21.6859	28.4683	106035	112642	9.3	5.19396
2017	Pennsylvania	3	IP	362.852	45.8771	87.2619	617.411	455.179	345.279	371.812	354.246	1.04958	535.193	389.608	299.288	217.875	504.291	339.751	319.642	311.608	297.03	12805537	16.3654	285.71	6272521	6533016	0.960126	5.04043e+06	20.8111	9.21261	52.1985	17.7778	76.3806	11.2223	3.47184	0.183694	7.3283	.	1.41326	7.75326	27.6148	20.6507	23.1702	81006	86053.5	12.5	5.27458
2017	Virginia	3	IP	225.968	46.7728	58.4321	320.637	295.863	295.379	217.043	234.61	0.925124	354.638	295.769	235.079	136.96	244.172	184.057	352.031	245.079	294.009	8470020	15.952	213.9	4163754	4306266	0.966906	3459810	22.0552	9.71329	53.2185	15.013	61.7063	19.2165	6.44362	0.316316	9.33483	.	2.98239	7.97003	19.5134	22.8321	27.7072	97639	103723	10.6	4.54833
2017	WVirginia	3	IP	423.285	.	150.805	986.146	362.712	232.692	405.11	440.916	0.918792	421.489	414.105	312.18	198.802	.	358.339	476.044	425.7	398.41	1815857	14.4121	75.3874	897166	918691	0.97657	736351	20.5635	8.98221	51.1482	19.3061	91.9956	3.96457	0.756282	.	1.25599	.	2.02753	10.2024	32.5752	21.8164	14.8336	59557	63268	19.1	6.57368
2018	DC	3	ED	249.579	.	27.4697	179.753	655.208	253.339	383.637	128.404	2.98775	317.612	.	271.177	205.187	215.643	.	.	.	.	702455	13.4623	10330.2	334208	368247	0.907565	164811	18.1099	10.6861	59.0145	12.1895	36.9235	45.5228	3.92025	.	11.2817	.	2.35175	6.50138	15.218	14.5454	45.6253	124946	130039	16.2	7.5882
2018	DC	3	IP	432.241	461.627	85.4656	214.638	1039.24	776.68	519.254	353.589	1.46853	609.619	3389.83	459.926	335.815	321.873	.	.	.	.	702455	13.4623	10330.2	334208	368247	0.907565	164811	18.1099	10.6861	59.0145	12.1895	36.9235	45.5228	3.92025	.	11.2817	.	2.35175	6.50138	15.218	14.5454	45.6253	124946	130039	16.2	7.5882
2018	Maryland	3	ED	516.295	.	126.67	908.025	785.576	172.476	663.206	377.736	1.75574	2249.18	884.769	403.11	226.336	2120.87	297.207	474.975	475.446	515.995	6042718	15.6144	618.181	2930350	3112368	0.941518	2.34727e+06	22.1482	8.88713	53.557	15.4077	50.2282	29.9681	6.27176	0.222301	10.3999	.	2.90982	7.50256	19.4711	21.4608	29.4173	109774	114248	9	4.87663
2018	Maryland	3	IP	438.504	.	68.602	587.88	742.1	405.73	477.32	401.914	1.18762	1707.65	807.512	372.545	205.618	1650.15	276.229	474.797	425.571	287.467	6042718	15.6144	618.181	2930350	3112368	0.941518	2.34727e+06	22.1482	8.88713	53.557	15.4077	50.2282	29.9681	6.27176	0.222301	10.3999	.	2.90982	7.50256	19.4711	21.4608	29.4173	109774	114248	9	4.87663
2018	Pennsylvania	3	IP	342.097	35.9601	69.0393	569.758	436.868	349.517	354.728	329.949	1.0751	538.611	345.221	293.772	204.872	489.817	305.94	297.964	296.026	294.572	12807060	16.3655	285.744	6271620	6535440	0.959632	5.1095e+06	20.6731	9.09511	52.0202	18.2116	75.9213	11.1533	3.55294	0.167236	7.61114	.	1.59411	7.40318	27.529	20.7903	23.6045	83765	87179.3	12.2	4.84321
2018	Virginia	3	IP	207.225	32.2783	48.9484	299.529	272.168	269.159	198.725	215.459	0.922331	344.355	278.652	201.991	114.294	238.771	164.048	352.527	227.955	252.825	8517685	15.9577	215.104	4190738	4326947	0.968521	3.42746e+06	21.9501	9.69792	52.8757	15.4763	61.3347	19.1544	6.52081	0.261397	9.54262	.	3.18609	7.91213	19.5175	22.3804	28.2399	100884	104996	10.7	4.10869
2018	WVirginia	3	IP	430.616	.	123.74	1001.54	405.669	243.891	417.953	442.881	0.943713	431.27	401.214	281.305	.	.	306.905	479.152	443.856	400.056	1805832	14.4065	74.9712	894657	911175	0.981872	738585	20.114	8.9613	50.922	20.0027	92.0226	3.80318	0.745307	.	1.41591	.	2.01303	9.81778	31.5176	22.5662	15.9135	61707	64222.2	17.8	5.67884
2010	Florida	4	ED	92.0845	.	63.1765	173.529	92.1454	28.062	98.6792	85.6519	1.1521	93.3696	103.652	80.4002	65.4023	79.63	98.5484	96.3372	88.7806	87.6383	18843326	16.7517	348.97	9212548	9630778	0.956574	7.32679e+06	21.2251	9.37535	52.0289	17.3706	57.7611	15.9068	2.40181	0.360096	22.5714	0.0611622	0.937595	11.8349	23.6099	24.7218	18.6176	61877	73665.8	16.5	13.3135
2010	Florida	4	IP	194.009	29.3148	75.589	269.298	274.071	174.996	188.456	199.374	0.945242	199.884	215.295	174.389	135.16	172.017	208.94	194.273	215.872	185.541	18843326	16.7517	348.97	9212548	9630778	0.956574	7.32679e+06	21.2251	9.37535	52.0289	17.3706	57.7611	15.9068	2.40181	0.360096	22.5714	0.0611622	0.937595	11.8349	23.6099	24.7218	18.6176	61877	73665.8	16.5	13.3135
2010	Georgia	4	ED	61.2397	.	39.0457	102.101	64.1107	23.6462	64.5886	57.9685	1.1142	72.3598	65.3369	56.9185	41.2162	31.725	49.8019	56.6225	87.0706	86.1385	9712587	16.0889	167.693	4742754	4969833	0.954309	3.68142e+06	25.6834	10.1152	53.5565	10.6449	55.7997	30.6485	3.25452	0.227076	8.82282	.	1.24743	12.1836	22.0883	21.884	18.2249	62967	74963.5	17.9	12.552
2010	Georgia	4	IP	76.1925	.	22.5333	92.6848	131.622	83.5695	68.9751	83.1803	0.829223	88.5319	89.524	71.4019	43.9355	39.3323	59.2968	56.3015	122.65	112.233	9712587	16.0889	167.693	4742754	4969833	0.954309	3.68142e+06	25.6834	10.1152	53.5565	10.6449	55.7997	30.6485	3.25452	0.227076	8.82282	.	1.24743	12.1836	22.0883	21.884	18.2249	62967	74963.5	17.9	12.552
2010	Kentucky	4	ED	139.472	.	106.1	278.181	95.5309	39.7552	147.856	131.433	1.12495	153.394	135.31	103.61	100.233	90.125	185	179.713	42.6928	152.948	4346266	15.2848	109.39	2140493	2205773	0.970405	1.76208e+06	23.4992	9.70079	53.4663	13.3338	86.4435	7.74368	1.10198	0.211699	3.01553	.	1.4836	13.7205	26.298	22.0424	14.3731	54320	64669	19	11.1176
2010	Kentucky	4	IP	242.758	.	119.259	450.782	224.707	170.8	234.809	250.379	0.937812	305.264	194.24	142.126	122.811	139.104	206.009	286.034	72.6663	326.491	4346266	15.2848	109.39	2140493	2205773	0.970405	1.76208e+06	23.4992	9.70079	53.4663	13.3338	86.4435	7.74368	1.10198	0.211699	3.01553	.	1.4836	13.7205	26.298	22.0424	14.3731	54320	64669	19	11.1176
2010	NCarolina	4	ED	102.294	.	71.147	185.616	87.3644	44.0615	105.223	99.4742	1.05779	123.599	103.587	74.7255	45.182	65.3323	140.954	86.4891	86.4124	133.08	9561558	16.0733	196.263	4657156	4904402	0.949587	3.78142e+06	23.8899	9.95334	53.1911	12.9657	65.156	21.4442	2.21413	1.16881	8.41731	.	1.59962	11.8773	21.2219	24.713	18.298	59053	70303.8	17.5	12.6152
2010	NCarolina	4	IP	138.836	27.9495	50.6149	193.215	181.851	171.366	124.202	152.93	0.812151	162.551	138.423	109.315	77.5879	106.263	163.315	132.087	118.677	158.158	9561558	16.0733	196.263	4657156	4904402	0.949587	3.78142e+06	23.8899	9.95334	53.1911	12.9657	65.156	21.4442	2.21413	1.16881	8.41731	.	1.59962	11.8773	21.2219	24.713	18.298	59053	70303.8	17.5	12.6152
2010	SCarolina	4	ED	68.9738	.	38.2332	125.344	72.7039	32.6339	68.5509	69.3756	0.988114	80.2557	69.6056	44.3466	52.4989	.	40.137	65.2177	73.681	79.2196	4636312	15.3494	153.974	2253035	2383277	0.945352	1.76363e+06	23.3252	10.3644	52.6157	13.6947	64.0382	28.0824	1.15734	0.273385	4.98243	.	1.46623	12.6514	23.2407	23.6971	17.1519	56365	67103.7	18.2	12.7388
2010	SCarolina	4	IP	120.229	.	36.408	159.326	169.66	156.84	108.444	131.342	0.825663	135.163	124.193	90.0269	71.4593	.	50.6926	111.146	154.928	129.782	4636312	15.3494	153.974	2253035	2383277	0.945352	1.76363e+06	23.3252	10.3644	52.6157	13.6947	64.0382	28.0824	1.15734	0.273385	4.98243	.	1.46623	12.6514	23.2407	23.6971	17.1519	56365	67103.7	18.2	12.7388
2010	Tennessee	4	ED	109.196	.	68.6114	192.407	108.21	48.4945	106.626	111.644	0.955049	130.96	108.123	82.3315	50.768	71.1641	92.1551	137.785	84.3276	141.268	6356897	15.6651	154.219	3095030	3261867	0.948852	2557198	23.5529	9.71027	53.2094	13.5274	75.6002	16.7732	1.46358	0.26277	4.52273	.	1.37753	12.4803	25.7166	22.0584	16.1251	56835	67663.2	17.7	11.2253
2010	Tennessee	4	IP	186.256	.	69.665	255.934	257.003	192.582	169.895	201.843	0.841717	207.027	193.558	166.604	89.4832	127.008	192.155	235.77	154.951	208.649	6356897	15.6651	154.219	3095030	3261867	0.948852	2557198	23.5529	9.71027	53.2094	13.5274	75.6002	16.7732	1.46358	0.26277	4.52273	.	1.37753	12.4803	25.7166	22.0584	16.1251	56835	67663.2	17.7	11.2253
2011	Florida	4	ED	95.1735	.	58.4183	181.232	99.052	33.3067	97.8651	92.4909	1.05811	100.943	102.888	81.0324	67.805	87.0199	98.3231	97.186	94.5907	89.7389	19057542	16.763	352.937	9321149	9736393	0.957351	7.28586e+06	20.9626	9.4189	51.9909	17.6276	57.3393	15.9865	2.43034	0.332761	22.8521	.	1.05902	11.4137	24.0085	24.8587	18.6868	63006	73804.6	17	12.3857
2011	Florida	4	IP	213.815	32.1982	78.3195	303.747	303.423	191.405	204.296	223.046	0.915937	225.047	231.655	185.818	156.899	187.233	225.189	223.716	235.36	205.652	19057542	16.763	352.937	9321149	9736393	0.957351	7.28586e+06	20.9626	9.4189	51.9909	17.6276	57.3393	15.9865	2.43034	0.332761	22.8521	.	1.05902	11.4137	24.0085	24.8587	18.6868	63006	73804.6	17	12.3857
2011	Georgia	4	ED	71.2752	.	39.8199	125.78	75.0645	30.2743	74.3885	68.1909	1.09089	81.3903	76.8593	67.244	52.4352	47.6417	58.386	79.8606	99.8141	87.5078	9815210	16.0994	169.464	4808996	5006214	0.960605	3.65152e+06	25.3491	10.3735	53.3159	10.9615	55.4388	30.7882	3.28919	0.254503	8.96636	.	1.2629	12.1538	22.0698	21.919	18.4335	63554	74446.5	19.1	12.0943
2011	Georgia	4	IP	84.6563	.	23.2112	102.748	146.001	102.442	75.0584	93.9582	0.798849	104.099	106.363	72.2014	49.9965	42.1685	63.751	80.8046	139.216	118.699	9815210	16.0994	169.464	4808996	5006214	0.960605	3.65152e+06	25.3491	10.3735	53.3159	10.9615	55.4388	30.7882	3.28919	0.254503	8.96636	.	1.2629	12.1538	22.0698	21.919	18.4335	63554	74446.5	19.1	12.0943
2011	Kentucky	4	ED	150.971	.	110.743	301.132	112.786	41.9308	156.71	145.433	1.07754	162.867	127.694	135.165	118.546	136.138	251.097	158.865	48.5969	141.063	4369356	15.2901	109.971	2143745	2225611	0.963216	1759121	23.4588	9.65833	53.2891	13.5938	86.0777	7.98237	1.15404	0.221131	3.00978	.	1.55503	12.8961	25.8881	23.0838	14.7401	56104	65719.7	19.1	10.3115
2011	Kentucky	4	IP	260.022	.	120.749	480.169	251.435	196.759	239.862	279.478	0.858251	313.984	207.629	170.136	159.276	181.68	257.631	283.95	77.3304	329.035	4369356	15.2901	109.971	2143745	2225611	0.963216	1759121	23.4588	9.65833	53.2891	13.5938	86.0777	7.98237	1.15404	0.221131	3.00978	.	1.55503	12.8961	25.8881	23.0838	14.7401	56104	65719.7	19.1	10.3115
2011	NCarolina	4	ED	112.077	.	77.9788	208.559	96.6078	41.95	116.832	107.511	1.08669	139.428	110.906	78.2507	53.1159	71.8298	141.086	97.3135	94.7578	144.464	9656401	16.0831	198.21	4687843	4968558	0.943502	3.8236e+06	23.706	10.0234	53.057	13.2136	64.9013	21.6598	2.18848	1.15605	8.5757	.	1.51864	11.7771	21.0789	24.7532	18.6749	60939	71383.3	17.9	11.6576
2011	NCarolina	4	IP	153.406	22.76	57.4704	216.35	198.24	190.035	139.384	166.869	0.835291	181.949	154.145	113.918	85.5392	117.694	172.66	145.84	125.258	176.929	9656401	16.0831	198.21	4687843	4968558	0.943502	3.8236e+06	23.706	10.0234	53.057	13.2136	64.9013	21.6598	2.18848	1.15605	8.5757	.	1.51864	11.7771	21.0789	24.7532	18.6749	60939	71383.3	17.9	11.6576
2011	SCarolina	4	ED	86.7844	.	47.9913	158.782	90.5851	43.4185	85.2883	88.2057	0.966925	96.6222	87.8234	70.9036	56.6626	.	38.9485	82.123	98.4599	96.9046	4679230	15.3586	155.399	2274282	2404948	0.945668	1.81633e+06	23.1237	10.401	52.4797	13.9956	63.9071	27.8912	1.35398	0.283038	5.15059	.	1.41408	12.4625	23.6946	24.0578	16.6613	57552	67415.8	18.9	11.8509
2011	SCarolina	4	IP	117.542	.	35.4917	156.108	165.682	153.347	103.788	130.607	0.794662	128.369	124.952	98.1646	66.9099	.	66.2367	107.011	158.504	124.417	4679230	15.3586	155.399	2274282	2404948	0.945668	1.81633e+06	23.1237	10.401	52.4797	13.9956	63.9071	27.8912	1.35398	0.283038	5.15059	.	1.41408	12.4625	23.6946	24.0578	16.6613	57552	67415.8	18.9	11.8509
2011	Tennessee	4	ED	116.114	.	69.2137	207.451	117.506	54.6849	110.254	121.67	0.906171	140.268	113.529	87.4033	58.8953	78.1688	107.342	147.974	85.4092	145.083	6403353	15.6723	155.346	3118951	3284402	0.949625	2.54281e+06	23.2761	9.65911	53.337	13.7277	75.3348	16.7328	1.44121	0.292534	4.62737	.	1.57124	11.9292	25.9542	22.2791	16.5517	58400	68409.2	18.3	10.4992
2011	Tennessee	4	IP	194.611	.	73.0704	267.831	262.933	215.629	175.957	212.394	0.828448	218.179	207.425	168.414	94.8648	135.284	195.059	250.551	152.591	223.439	6403353	15.6723	155.346	3118951	3284402	0.949625	2.54281e+06	23.2761	9.65911	53.337	13.7277	75.3348	16.7328	1.44121	0.292534	4.62737	.	1.57124	11.9292	25.9542	22.2791	16.5517	58400	68409.2	18.3	10.4992
2012	Florida	4	ED	89.0472	.	48.8474	162.902	99.364	37.524	89.5101	88.5578	1.01075	100.988	91.8102	72.0636	62.4654	82.2541	91.1429	91.1508	83.9016	80.4818	19317568	16.7765	357.753	9441001	9876567	0.955899	7.36762e+06	20.7116	9.38445	51.7401	18.1639	56.7707	16.0776	2.52647	0.266447	23.2131	.	1.14577	10.9667	23.703	25.2317	19.5268	64229	73099.7	17.1	11.5285
2012	Florida	4	IP	216.446	19.4532	69.6372	291.286	316.352	219.587	202.196	230.254	0.878144	239.728	226.913	183.845	151.328	195.328	221.803	224.394	243.242	203.479	19317568	16.7765	357.753	9441001	9876567	0.955899	7.36762e+06	20.7116	9.38445	51.7401	18.1639	56.7707	16.0776	2.52647	0.266447	23.2131	.	1.14577	10.9667	23.703	25.2317	19.5268	64229	73099.7	17.1	11.5285
2012	Georgia	4	ED	78.4864	.	44.2221	128.469	90.5655	35.9942	84.6075	72.534	1.16645	97.3939	77.2245	70.2308	59.9418	62.5793	66.1253	78.266	97.2107	99.2598	9919945	16.1101	171.273	4851053	5068892	0.957024	3.68798e+06	25.1589	10.2859	53.0697	11.4855	55.0448	30.8809	3.39735	0.24361	9.11641	.	1.31692	11.5656	21.4063	22.924	18.9451	65623	74686.2	19.2	10.9503
2012	Georgia	4	IP	90.6561	.	23.767	109.022	160.785	108.125	82.2353	98.8176	0.832193	111.712	109.038	78.9571	52.8203	55.1428	72.2407	89.4246	130.023	120.785	9919945	16.1101	171.273	4851053	5068892	0.957024	3.68798e+06	25.1589	10.2859	53.0697	11.4855	55.0448	30.8809	3.39735	0.24361	9.11641	.	1.31692	11.5656	21.4063	22.924	18.9451	65623	74686.2	19.2	10.9503
2012	Kentucky	4	ED	186.14	.	127.906	379.9	138.744	44.2629	193.043	179.444	1.07578	194.168	157.192	175.798	186.604	203.812	364.515	177.69	50.1615	147.015	4380415	15.2927	110.249	2154939	2225476	0.968305	1.76899e+06	23.2393	9.74736	53.0049	14.0084	85.8435	7.86647	1.26465	0.18585	3.05987	.	1.77965	12.3268	26.2826	22.9173	15.3107	56738	64574.1	19.4	9.2186
2012	Kentucky	4	IP	268.329	.	124.373	473.248	275.832	205.267	243.204	292.539	0.831358	321.193	200.011	186.648	196.231	195.598	302.364	267.21	67.845	336.423	4380415	15.2927	110.249	2154939	2225476	0.968305	1.76899e+06	23.2393	9.74736	53.0049	14.0084	85.8435	7.86647	1.26465	0.18585	3.05987	.	1.77965	12.3268	26.2826	22.9173	15.3107	56738	64574.1	19.4	9.2186
2012	NCarolina	4	ED	132.447	.	87.4804	245.144	112.304	59.1033	139.406	125.754	1.10856	162.281	134.505	92.5388	62.743	75.3582	163.163	115.426	122.355	170.555	9752073	16.093	200.174	4751047	5001026	0.950014	3.84962e+06	23.4207	10.0306	52.7394	13.8094	64.5251	21.615	2.33517	1.1616	8.66376	.	1.69942	11.6009	20.9035	25.0546	19.0204	61807	70343.2	18	10.719
2012	NCarolina	4	IP	179.62	37.5789	68.2571	244.856	236.068	226.391	164.282	194.284	0.845578	212.426	181.371	137.585	94.1529	127.826	208.127	177.753	142.734	200.344	9752073	16.093	200.174	4751047	5001026	0.950014	3.84962e+06	23.4207	10.0306	52.7394	13.8094	64.5251	21.615	2.33517	1.1616	8.66376	.	1.69942	11.6009	20.9035	25.0546	19.0204	61807	70343.2	18	10.719
2012	SCarolina	4	ED	95.6443	.	48.9654	170.018	105.266	51.6956	93.4118	97.7183	0.955929	104.385	101.861	73.8193	67.4897	.	51.4325	84.7845	136.272	98.7553	4723723	15.3681	156.877	2295781	2427942	0.945567	1.80594e+06	22.884	10.3971	52.0107	14.7082	63.8658	27.6707	1.26925	0.324257	5.2874	.	1.58261	11.8152	23.1157	24.736	17.5158	59042	67196.3	18.3	11.1305
2012	SCarolina	4	IP	122.16	.	36.0109	160.423	176.533	157.434	111.653	132.116	0.845114	138.367	128.358	94.8851	66.9383	.	69.1608	112.393	173.798	118.662	4723723	15.3681	156.877	2295781	2427942	0.945567	1.80594e+06	22.884	10.3971	52.0107	14.7082	63.8658	27.6707	1.26925	0.324257	5.2874	.	1.58261	11.8152	23.1157	24.736	17.5158	59042	67196.3	18.3	11.1305
2012	Tennessee	4	ED	140.47	.	75.4861	248.236	146.282	77.4466	138.322	142.486	0.970774	160.909	141.328	121.069	74.8047	108.224	125.059	194.589	96.14	158.447	6456243	15.6806	156.629	3144756	3311487	0.949651	2.56125e+06	23.1438	9.68912	52.9062	14.2609	74.9799	16.9101	1.48826	0.272511	4.76683	.	1.58234	11.1616	25.6429	22.8872	17.1646	59547	67771	17.9	9.44946
2012	Tennessee	4	IP	246.206	33.9565	92.3507	352.623	327.693	253.509	221.232	270.008	0.819353	289.873	251.735	202.436	108.608	161.096	245.446	305.195	258.563	272.575	6456243	15.6806	156.629	3144756	3311487	0.949651	2.56125e+06	23.1438	9.68912	52.9062	14.2609	74.9799	16.9101	1.48826	0.272511	4.76683	.	1.58234	11.1616	25.6429	22.8872	17.1646	59547	67771	17.9	9.44946
2013	Florida	4	ED	93.4396	.	48.4439	182.169	101.58	39.3739	95.0289	91.9203	1.03382	101.878	91.4428	75.2644	65.5706	88.0546	98.7598	87.779	86.8653	85.4832	19552860	16.7886	362.11	9565609	9987251	0.957782	7.44796e+06	20.6043	9.19116	51.5664	18.6381	56.2188	16.067	2.60621	0.257655	23.6248	0.0421473	1.18344	10.8019	23.5228	25.3378	19.8828	65728	73631.8	17	9.68275
2013	Florida	4	IP	225.368	31	69.2353	319.041	320.535	219.545	210.8	239.294	0.880924	242.833	229.716	186.848	153.845	208.02	231.761	227.079	242.14	215.185	19552860	16.7886	362.11	9565609	9987251	0.957782	7.44796e+06	20.6043	9.19116	51.5664	18.6381	56.2188	16.067	2.60621	0.257655	23.6248	0.0421473	1.18344	10.8019	23.5228	25.3378	19.8828	65728	73631.8	17	9.68275
2013	Georgia	4	ED	79.1758	.	44.5426	138.333	86.254	35.6651	83.1936	75.2967	1.10488	85.1885	74.3097	74.6695	72.9552	61.1323	73.3296	72.8371	93.7236	92.7639	9992167	16.1173	172.52	4879034	5113133	0.954216	3.6732e+06	24.9233	10.3042	52.8554	11.9171	54.5921	30.984	3.56179	0.21709	9.08111	.	1.56391	11.3115	21.575	23.0897	19.23	67134	75206.9	19	10.2356
2013	Georgia	4	IP	90.0679	.	22.8118	111.596	154.534	104.185	79.0305	100.616	0.785463	103.933	94.4404	80.8932	56.5836	52.6342	71.4718	103.079	134.958	109.726	9992167	16.1173	172.52	4879034	5113133	0.954216	3.6732e+06	24.9233	10.3042	52.8554	11.9171	54.5921	30.984	3.56179	0.21709	9.08111	.	1.56391	11.3115	21.575	23.0897	19.23	67134	75206.9	19	10.2356
2013	Kentucky	4	ED	192.26	.	131.4	416.921	135.651	49.5689	199.654	185.096	1.07865	194.083	186.285	186.807	143.76	216.561	398.679	205.542	45.8906	133.285	4395295	15.296	110.624	2163067	2232228	0.969017	1.77778e+06	23.0834	9.71623	52.729	14.4713	85.6717	7.96679	1.21009	0.169135	3.25555	.	1.72676	12.0937	25.4982	23.3795	15.9451	59323	66456.6	18.8	8.34544
2013	Kentucky	4	IP	268.019	.	117.635	513.815	273.03	175.777	245.698	289.604	0.848395	308.413	233.256	199.401	160.962	197.306	368.946	288.169	65.7975	301.645	4395295	15.296	110.624	2163067	2232228	0.969017	1.77778e+06	23.0834	9.71623	52.729	14.4713	85.6717	7.96679	1.21009	0.169135	3.25555	.	1.72676	12.0937	25.4982	23.3795	15.9451	59323	66456.6	18.8	8.34544
2013	Mississippi	4	IP	168.041	.	43.8966	262.412	244.657	177.938	155.411	179.998	0.863404	157.129	188.639	187.138	98.6047	.	86.403	173.874	226.791	164.351	2991207	14.9112	63.7594	1451232	1539975	0.942374	1.06187e+06	24.6436	10.7988	50.7049	13.8528	57.3708	37.7199	0.941393	0.445105	2.68972	.	0.833075	13.3923	22.7027	25.4977	13.7745	52780	59126.8	24	10.4393
2013	NCarolina	4	ED	162.639	.	104.342	311.382	144.882	67.0642	169.826	155.784	1.09014	193.494	157.345	109.501	75.8176	89.2558	202.106	148.183	160.644	186.427	9848060	16.1028	202.144	4795976	5052084	0.949306	3.83436e+06	23.1941	10.1115	52.4305	14.2639	64.238	21.5445	2.42182	1.14368	8.80585	.	1.84621	11.0783	20.6266	25.1325	19.825	64106	71814.7	17.9	9.59102
2013	NCarolina	4	IP	208.48	37.592	81.4332	310.738	258.347	233.2	188.3	227.651	0.827141	247.198	200.664	133.132	86.7911	134.648	228.52	189.5	176.163	240.212	9848060	16.1028	202.144	4795976	5052084	0.949306	3.83436e+06	23.1941	10.1115	52.4305	14.2639	64.238	21.5445	2.42182	1.14368	8.80585	.	1.84621	11.0783	20.6266	25.1325	19.825	64106	71814.7	17.9	9.59102
2013	SCarolina	4	ED	92.4509	.	48.2616	171.8	100.045	46.7893	91.2094	93.6281	0.974166	103.903	93.8574	67.0708	59.5888	.	68.1167	80.7719	115.327	107.081	4774839	15.3789	158.575	2321179	2453660	0.946007	1.80857e+06	22.6043	10.4025	51.8072	15.186	63.8189	27.6477	1.36231	0.299424	5.30615	.	1.5656	11.3172	22.8063	24.9755	18.2862	59927	67133.2	18.6	9.42658
2013	SCarolina	4	IP	132.247	.	42.6786	179.033	182.509	166.313	112.552	150.924	0.745753	153.386	139.004	83.1938	73.1747	.	68.3412	112.912	209.076	135.468	4774839	15.3789	158.575	2321179	2453660	0.946007	1.80857e+06	22.6043	10.4025	51.8072	15.186	63.8189	27.6477	1.36231	0.299424	5.30615	.	1.5656	11.3172	22.8063	24.9755	18.2862	59927	67133.2	18.6	9.42658
2013	Tennessee	4	ED	156.984	.	76.8579	295.013	166.166	82.4513	147.818	165.614	0.89255	181.378	150.001	126.842	79.0364	136.794	141.743	197.746	105.075	176.74	6495978	15.6867	157.593	3174148	3321830	0.955542	2.59078e+06	22.9693	9.75776	52.6456	14.6274	74.8477	16.9713	1.52011	0.247861	4.76024	.	1.6527	10.9461	25.5773	23.004	17.5033	62157	69631.4	17.8	8.6859
2013	Tennessee	4	IP	245.191	.	81.6123	369.165	330.429	242.998	216.507	272.49	0.794549	290.267	248.507	175.371	80.7995	163.333	236.999	277.019	265.297	292.149	6495978	15.6867	157.593	3174148	3321830	0.955542	2.59078e+06	22.9693	9.75776	52.6456	14.6274	74.8477	16.9713	1.52011	0.247861	4.76024	.	1.6527	10.9461	25.5773	23.004	17.5033	62157	69631.4	17.8	8.6859
2014	Florida	4	ED	109.101	.	59.7209	220.252	111.69	41.2382	110.468	107.781	1.02493	123.335	104.565	83.3138	72.6989	97.3982	111.742	111.603	101.145	107.647	19893297	16.8059	368.415	9722228	10171069	0.955871	7.57753e+06	20.3788	9.03861	51.5261	19.0564	55.5762	16.1922	2.63698	0.266492	24.0728	0.0761513	1.17924	10.5259	23.6221	25.5335	19.9396	67510	74452.7	16.5	8.01499
2014	Florida	4	IP	234.866	22.0209	67.0577	335.909	331.715	232.607	219.777	249.323	0.881493	263.655	227.025	189.077	154.009	218.976	238.251	231.381	226.719	263.773	19893297	16.8059	368.415	9722228	10171069	0.955871	7.57753e+06	20.3788	9.03861	51.5261	19.0564	55.5762	16.1922	2.63698	0.266492	24.0728	0.0761513	1.17924	10.5259	23.6221	25.5335	19.9396	67510	74452.7	16.5	8.01499
2014	Georgia	4	ED	84.7514	.	44.6519	153.23	88.8311	43.4985	89.3823	80.2651	1.11359	83.0685	85.4275	87.136	76.6338	73.2658	85.558	78.3881	90.59	86.711	10097343	16.1278	174.336	4921939	5175404	0.951025	3.71325e+06	24.674	10.1959	52.7618	12.3683	54.2149	31.3312	3.68105	0.250571	9.13225	.	1.39004	11.1018	21.7596	22.6756	19.7238	68820	75897.4	18.3	8.20038
2014	Georgia	4	IP	93.6537	.	22.9782	121.604	152.402	113.584	85.2408	101.714	0.838046	109.617	96.7915	81.5624	61.6122	63.9703	78.5202	102.481	129.143	111.78	10097343	16.1278	174.336	4921939	5175404	0.951025	3.71325e+06	24.674	10.1959	52.7618	12.3683	54.2149	31.3312	3.68105	0.250571	9.13225	.	1.39004	11.1018	21.7596	22.6756	19.7238	68820	75897.4	18.3	8.20038
2014	Kentucky	4	ED	219.723	.	131.815	494.102	159.812	60.4131	230.31	209.412	1.09979	234.334	195.013	212.266	202.981	278.276	494.744	202.838	58.7375	141.918	4413457	15.3002	111.081	2174158	2239299	0.97091	1.77032e+06	23.0047	9.76498	52.4342	14.7962	85.3986	7.93349	1.23581	0.238498	3.28926	.	1.90433	11.7194	26.0244	23.4486	15.7454	59057	65130.4	19.1	7.578
2014	Kentucky	4	IP	280.356	.	112.356	561.424	280.294	175.06	255.755	304.169	0.840833	353.686	225.469	205.393	158.075	236.569	375.572	251.737	88.4517	321.061	4413457	15.3002	111.081	2174158	2239299	0.97091	1.77032e+06	23.0047	9.76498	52.4342	14.7962	85.3986	7.93349	1.23581	0.238498	3.28926	.	1.90433	11.7194	26.0244	23.4486	15.7454	59057	65130.4	19.1	7.578
2014	Mississippi	4	IP	223.552	.	59.7919	353.336	323.171	225.972	197.74	248.002	0.797333	238.279	205.688	182.018	129.116	.	99.1547	220.727	301.37	234.128	2994079	14.9121	63.8206	1457828	1536251	0.948952	1.04879e+06	24.4667	10.381	50.8803	14.2719	57.2053	37.8265	0.801883	0.409208	2.69084	.	1.0662	13.0644	22.5666	25.5531	14.2737	54887	60531.6	21.5	9.65202
2014	NCarolina	4	ED	178.423	.	109.6	350.986	157.527	73.0804	187.785	169.505	1.10784	216.156	176.484	129.094	99.7825	101.298	183.064	211.83	175.776	190.361	9943964	16.1125	204.113	4842403	5101561	0.9492	3.88651e+06	23.0348	9.97046	52.301	14.6938	63.9532	21.6653	2.48111	1.11903	8.9562	.	1.82517	10.4202	20.9015	25.4018	20.1747	65099	71793.8	17.2	8.2747
2014	NCarolina	4	IP	220.003	46.2618	78.4278	333.613	273.092	247.845	198.799	240.002	0.82832	279.093	224.514	143.811	92.377	106.371	245.101	259.779	201.324	251.86	9943964	16.1125	204.113	4842403	5101561	0.9492	3.88651e+06	23.0348	9.97046	52.301	14.6938	63.9532	21.6653	2.48111	1.11903	8.9562	.	1.82517	10.4202	20.9015	25.4018	20.1747	65099	71793.8	17.2	8.2747
2014	SCarolina	4	ED	105.832	.	52.147	209.916	108.433	49.0624	109.517	102.335	1.07017	124.119	107.103	70.4797	50.497	.	71.0641	106.47	86.5225	127.266	4832482	15.3909	160.489	2351359	2481123	0.947699	1.83098e+06	22.425	10.0956	51.7197	15.7597	63.7806	27.3229	1.42734	0.292914	5.32654	.	1.84971	10.776	23.5658	24.5706	18.5951	61903	68269.1	18	8.1109
2014	SCarolina	4	IP	141.486	.	37.545	200.723	191.901	182.116	123.751	158.316	0.781672	163.185	147.139	95.6953	63.5187	.	103.932	132.754	166.72	176.253	4832482	15.3909	160.489	2351359	2481123	0.947699	1.83098e+06	22.425	10.0956	51.7197	15.7597	63.7806	27.3229	1.42734	0.292914	5.32654	.	1.84971	10.776	23.5658	24.5706	18.5951	61903	68269.1	18	8.1109
2014	Tennessee	4	ED	145.622	.	72.5359	272.773	152.35	78.6177	140.262	150.666	0.930947	161.611	146.662	138.192	60.8155	140.182	149.605	140.072	107.687	167.69	6549352	15.6949	158.888	3190199	3359153	0.949703	2.58565e+06	22.786	9.64892	52.4977	15.0673	74.5406	16.8768	1.56516	0.26169	4.92169	.	1.83406	10.8389	25.9631	22.4592	17.9431	62734	69185.6	18.3	7.71208
2014	Tennessee	4	IP	251.78	.	83.6559	372.685	336.421	261.332	222.898	279.235	0.798246	288.303	267.252	185.375	102.173	178.544	253.687	257.354	335.867	288.635	6549352	15.6949	158.888	3190199	3359153	0.949703	2.58565e+06	22.786	9.64892	52.4977	15.0673	74.5406	16.8768	1.56516	0.26169	4.92169	.	1.83406	10.8389	25.9631	22.4592	17.9431	62734	69185.6	18.3	7.71208
2015	Florida	4	ED	140.19	.	73.9009	296.843	135.841	51.2733	148.297	132.415	1.11994	156.15	132.617	111.651	98.9605	119.531	141.413	152.213	126.382	124.18	20271272	16.8247	375.415	9891238	10380034	0.95291	7.68458e+06	20.2404	8.75131	51.5461	19.4622	55.105	16.1844	2.68394	0.232013	24.4825	0.0586939	1.25352	10.2402	23.3336	25.2493	20.9365	70462	77777.4	15.7	6.99484
2015	Florida	4	IP	284.495	24.4154	74.1815	411.179	403.56	281.898	270.974	297.407	0.911122	326.352	269.674	238.892	177.744	263.041	292.114	282.658	268.86	295.261	20271272	16.8247	375.415	9891238	10380034	0.95291	7.68458e+06	20.2404	8.75131	51.5461	19.4622	55.105	16.1844	2.68394	0.232013	24.4825	0.0586939	1.25352	10.2402	23.3336	25.2493	20.9365	70462	77777.4	15.7	6.99484
2015	Georgia	4	ED	104.473	.	47.6711	186.772	115.099	68.6132	110.708	98.4404	1.12462	110.641	106.948	100.493	86.1197	95.2569	100.444	96.2863	115.88	113.449	10214860	16.1394	176.365	4975458	5239402	0.949623	3.80907e+06	24.4978	10.0704	52.6782	12.7536	53.6739	31.3066	3.80286	0.278917	9.30109	.	1.63663	10.7466	21.5988	22.7871	20.3697	71555	78983.8	17	7.04684
2015	Georgia	4	IP	112.126	.	25.9374	130.428	176.228	182.685	98.6656	124.951	0.789635	134.631	111.242	100.908	74.0962	89.4922	94.8518	115.471	145.369	137.399	10214860	16.1394	176.365	4975458	5239402	0.949623	3.80907e+06	24.4978	10.0704	52.6782	12.7536	53.6739	31.3066	3.80286	0.278917	9.30109	.	1.63663	10.7466	21.5988	22.7871	20.3697	71555	78983.8	17	7.04684
2015	Kentucky	4	ED	278.656	.	150.513	644.901	207.626	77.7952	300.836	257.066	1.17027	293.444	247.705	298.178	201.376	370.819	561.154	282.041	79.2475	185.468	4425092	15.3028	111.374	2174892	2250200	0.966533	1.7621e+06	22.8376	9.62057	52.3077	15.2342	85.1535	8.03866	1.34745	0.201442	3.30224	.	1.95673	11.4299	25.9745	23.2993	16.4588	62596	69094.7	18.5	6.45702
2015	Kentucky	4	IP	346.926	.	115.045	695.554	364.116	238.815	320.684	372.374	0.861189	424.959	269.884	269.483	182.939	259.143	453.83	329.069	106.798	410.439	4425092	15.3028	111.374	2174892	2250200	0.966533	1.7621e+06	22.8376	9.62057	52.3077	15.2342	85.1535	8.03866	1.34745	0.201442	3.30224	.	1.95673	11.4299	25.9745	23.2993	16.4588	62596	69094.7	18.5	6.45702
2015	Mississippi	4	IP	166.143	.	38.4431	241.46	238.603	220.575	147.043	184.229	0.798155	160.782	181.541	156.676	92.5872	.	97.1291	183.546	253.832	155.93	2992333	14.9116	63.7834	1448495	1543838	0.938243	1.0484e+06	24.3291	10.4263	50.5083	14.7364	56.9804	37.7122	1.02061	0.391768	2.86592	.	1.02906	12.478	23.239	25.747	14.2826	55495	61256.5	22	8.84172
2015	NCarolina	4	ED	210.71	.	121.901	425.191	188.11	84.8695	223.786	198.26	1.12875	249.733	209.569	171.532	116.252	127.26	216.866	254.356	212.894	211.886	10042802	16.1224	206.142	4896006	5146796	0.951273	3.91863e+06	22.783	9.8788	52.2474	15.0909	63.6064	21.6323	2.67178	1.19999	9.07788	.	1.81158	10.4261	20.82	25.1677	20.8033	67516	74525.5	16.4	6.7918
2015	NCarolina	4	IP	256.697	48.2688	81.9423	386.244	320.821	310.02	236.14	275.929	0.855799	323.97	241.699	202.046	121.256	134.021	292.261	308.904	226.321	278.134	10042802	16.1224	206.142	4896006	5146796	0.951273	3.91863e+06	22.783	9.8788	52.2474	15.0909	63.6064	21.6323	2.67178	1.19999	9.07788	.	1.81158	10.4261	20.82	25.1677	20.8033	67516	74525.5	16.4	6.7918
2015	SCarolina	4	ED	122.472	.	63.9024	250.93	117.197	52.4929	129.387	115.653	1.11875	136.039	127.477	93.7765	69.3178	.	86.9345	123.721	98.3462	144.638	4896146	15.404	162.603	2385096	2511050	0.94984	1.85759e+06	22.2483	9.94672	51.5891	16.2159	63.7196	27.4525	1.43668	0.281058	5.36248	.	1.74764	10.4947	23.2967	24.8654	19.0371	64352	71033	16.6	7.27386
2015	SCarolina	4	IP	153.629	.	41.7374	227.533	210.096	173.83	136.188	170.159	0.800354	176.576	151.367	111.15	90.6352	.	104.755	147.599	174.236	186.116	4896146	15.404	162.603	2385096	2511050	0.94984	1.85759e+06	22.2483	9.94672	51.5891	16.2159	63.7196	27.4525	1.43668	0.281058	5.36248	.	1.74764	10.4947	23.2967	24.8654	19.0371	64352	71033	16.6	7.27386
2015	Tennessee	4	ED	199.681	.	88.6214	381.306	213.741	112.022	196.305	202.899	0.967499	228.908	192.928	175.127	100.445	172.24	192.666	226.416	177.102	211.776	6600299	15.7026	160.124	3214689	3385610	0.949515	2.60118e+06	22.6323	9.59066	52.3871	15.3899	74.2361	16.8237	1.62227	0.29232	5.0522	.	1.97341	10.428	25.9252	22.6552	18.2914	66009	72862.1	16.7	6.17325
2015	Tennessee	4	IP	335.486	70.6976	108.149	498.624	432.315	376.464	293.3	375.585	0.780914	374.469	375.093	271.038	143.547	251.045	390.289	317.073	422.748	365.749	6600299	15.7026	160.124	3214689	3385610	0.949515	2.60118e+06	22.6323	9.59066	52.3871	15.3899	74.2361	16.8237	1.62227	0.29232	5.0522	.	1.97341	10.428	25.9252	22.6552	18.2914	66009	72862.1	16.7	6.17325
2016	Florida	4	ED	217.377	.	106.807	475.51	211.498	72.7581	241.459	194.302	1.2427	243.519	205.956	166.954	163.3	172.933	248.878	222.682	170.897	196.292	20612439	16.8414	381.733	10070860	10541579	0.955346	7.87542e+06	20.1099	8.55613	51.4879	19.8461	54.6824	16.0603	2.71386	0.255855	24.8713	0.0608371	1.35539	10.3143	23.2337	25.1078	21.1716	72784	79252.3	14.7	5.95668
2016	Florida	4	IP	367.742	28.1477	78.9148	503.824	528.42	412.347	345.724	388.667	0.889514	417.713	361.064	309.671	231.096	341.165	371.394	367.935	361.515	385.17	20612439	16.8414	381.733	10070860	10541579	0.955346	7.87542e+06	20.1099	8.55613	51.4879	19.8461	54.6824	16.0603	2.71386	0.255855	24.8713	0.0608371	1.35539	10.3143	23.2337	25.1078	21.1716	72784	79252.3	14.7	5.95668
2016	Georgia	4	ED	119.446	.	50.0142	220.968	132.677	73.9315	123.489	115.504	1.06913	126.766	118.23	121.69	95.1502	107.799	109.357	120.2	139.458	132.784	10310371	16.1487	178.014	5018150	5292221	0.948212	3.83614e+06	24.3503	9.83831	52.6292	13.1822	53.1978	31.5653	3.86889	0.367969	9.33365	.	1.66645	10.5442	21.5127	22.6054	20.9118	75363	82060.5	16	5.88689
2016	Georgia	4	IP	118.287	41.1008	24.5929	148.781	189.187	163.947	107.394	128.588	0.835177	141.614	117.555	110.933	73.8518	84.4914	98.9594	124.914	166.071	141.977	10310371	16.1487	178.014	5018150	5292221	0.948212	3.83614e+06	24.3503	9.83831	52.6292	13.1822	53.1978	31.5653	3.86889	0.367969	9.33365	.	1.66645	10.5442	21.5127	22.6054	20.9118	75363	82060.5	16	5.88689
2016	Kentucky	4	ED	374.992	.	162.459	902.348	291.507	119.946	413.107	337.881	1.22264	412.495	364.834	330.061	239.374	567.774	668.42	345.774	137.812	254.4	4436974	15.3055	111.673	2179814	2257160	0.965733	1.73553e+06	22.8186	9.66893	52.0171	15.4954	84.8721	8.2524	1.38182	.	3.42396	.	2.06974	10.9499	25.0553	24.5371	16.7066	64852	70615.4	18.5	5.96285
2016	Kentucky	4	IP	411.083	.	102.68	771.367	472.609	371.395	365.408	454.773	0.803495	527.137	339.585	280.181	191.38	337.101	474.729	391.059	165.395	486.007	4436974	15.3055	111.673	2179814	2257160	0.965733	1.73553e+06	22.8186	9.66893	52.0171	15.4954	84.8721	8.2524	1.38182	.	3.42396	.	2.06974	10.9499	25.0553	24.5371	16.7066	64852	70615.4	18.5	5.96285
2016	Mississippi	4	ED	118.972	.	38.8678	216.761	151.361	88.6047	110.254	127.186	0.86687	112.977	132.289	121.589	81.7092	.	120.932	123.665	224.339	101.197	2988726	14.9104	63.7065	1440934	1547792	0.930961	1.05795e+06	24.196	10.3238	50.4358	15.0443	56.8216	37.9746	0.893625	0.443667	2.90201	.	0.964491	11.9151	23.3167	25.6746	14.7667	58974	64215	20.8	7.661
2016	Mississippi	4	IP	204.402	.	39.2918	286.456	307.855	277.677	178.298	229.061	0.778389	208.091	198.364	182.904	133.928	.	111.391	219.812	283.308	199.788	2988726	14.9104	63.7065	1440934	1547792	0.930961	1.05795e+06	24.196	10.3238	50.4358	15.0443	56.8216	37.9746	0.893625	0.443667	2.90201	.	0.964491	11.9151	23.3167	25.6746	14.7667	58974	64215	20.8	7.661
2016	NCarolina	4	ED	261.333	.	125.578	525.35	255.083	129.92	273.908	249.221	1.09906	323.053	258.561	196.146	141.329	162.898	273.861	311.941	273.199	259.561	10146788	16.1327	208.276	4933381	5213407	0.946287	3.9932e+06	22.6367	9.58637	52.318	15.459	63.4519	21.5064	2.71444	1.19095	9.1764	.	1.95984	9.94977	20.5445	25.2871	21.5916	70544	76813.2	15.4	6.15815
2016	NCarolina	4	IP	320.104	50.2195	87.7475	437.923	421.547	449.509	290.509	347.86	0.835133	397.38	323.581	236.294	155.961	176.017	335.766	375.966	309.699	362.321	10146788	16.1327	208.276	4933381	5213407	0.946287	3.9932e+06	22.6367	9.58637	52.318	15.459	63.4519	21.5064	2.71444	1.19095	9.1764	.	1.95984	9.94977	20.5445	25.2871	21.5916	70544	76813.2	15.4	6.15815
2016	SCarolina	4	ED	185.832	.	87.1742	377.139	193.682	80.8029	197.09	175.124	1.12543	214.294	190.384	128.054	99.8472	.	145.84	188.588	168.103	195.598	4961119	15.4171	164.761	2405343	2555776	0.94114	1.86949e+06	22.1717	9.52767	51.5676	16.7331	63.7249	26.9625	1.54945	0.322709	5.49858	.	1.9418	10.448	22.9418	25.0032	19.4353	67889	73922.3	15.3	6.19427
2016	SCarolina	4	IP	190.219	.	46.8748	268.217	265.965	233.176	168.749	210.446	0.801867	220.9	187.098	140.922	105.646	.	139.872	177.674	236.853	233.214	4961119	15.4171	164.761	2405343	2555776	0.94114	1.86949e+06	22.1717	9.52767	51.5676	16.7331	63.7249	26.9625	1.54945	0.322709	5.49858	.	1.9418	10.448	22.9418	25.0032	19.4353	67889	73922.3	15.3	6.19427
2016	Tennessee	4	ED	285.079	.	124.268	556.055	298.182	160.254	281.364	288.588	0.974968	315.006	303.247	255.557	133.993	263.39	330.087	261.632	198.764	327.528	6651194	15.7103	161.358	3247058	3404136	0.953857	2.61635e+06	22.6012	9.33282	52.3506	15.7153	74.1138	16.7554	1.74969	0.28646	5.22375	.	1.87094	9.99925	25.3665	23.4026	18.6892	68104	74156.4	15.8	5.48101
2016	Tennessee	4	IP	421.055	60.7414	112.46	616.27	560.579	503.06	370.329	469.062	0.789509	486.073	461.6	340.103	136.795	291.845	471.17	444.319	489.402	465.011	6651194	15.7103	161.358	3247058	3404136	0.953857	2.61635e+06	22.6012	9.33282	52.3506	15.7153	74.1138	16.7554	1.74969	0.28646	5.22375	.	1.87094	9.99925	25.3665	23.4026	18.6892	68104	74156.4	15.8	5.48101
2017	Florida	4	ED	237.954	.	100.673	536.621	228.955	85.8804	268.12	209.096	1.28228	274.638	222.108	179.3	163.07	187.053	280.867	233.907	200.248	207.772	20984400	16.8593	388.622	10254267	10730133	0.955651	8.07405e+06	20.0186	8.40359	51.4904	20.0875	53.7943	16.1763	2.8025	0.303249	25.5945	0.066416	1.26262	9.58037	23.2279	25.1414	22.0317	76053	80791.9	14	5.47442
2017	Florida	4	IP	375.414	41.7387	69.5833	510.416	536.681	438.658	358.795	391.306	0.916916	439.652	365.193	300.044	222.205	339.56	380.548	379.871	378.682	388.327	20984400	16.8593	388.622	10254267	10730133	0.955651	8.07405e+06	20.0186	8.40359	51.4904	20.0875	53.7943	16.1763	2.8025	0.303249	25.5945	0.066416	1.26262	9.58037	23.2279	25.1414	22.0317	76053	80791.9	14	5.47442
2017	Georgia	4	ED	131.081	.	49.0716	258.64	140.39	74.5916	140.506	122.054	1.15118	138.553	138.003	128.051	103.506	121.581	117.654	166.787	147.918	131.648	10429379	16.1601	180.068	5070721	5358658	0.946267	3.89932e+06	24.1123	9.76653	52.6798	13.4414	52.6115	31.5653	3.93998	0.353377	9.60241	.	1.92752	10.0239	21.93	22.5377	21.3202	79157	84089.3	14.9	5.69072
2017	Georgia	4	IP	124.089	67.3386	23.63	162.747	195.417	164.122	114.687	133.039	0.862057	144.051	143.653	106.116	75.8028	84.9308	104.813	146.625	163.097	149.33	10429379	16.1601	180.068	5070721	5358658	0.946267	3.89932e+06	24.1123	9.76653	52.6798	13.4414	52.6115	31.5653	3.93998	0.353377	9.60241	.	1.92752	10.0239	21.93	22.5377	21.3202	79157	84089.3	14.9	5.69072
2017	Kentucky	4	ED	395.923	.	140.851	960.04	332.757	139.719	445.243	348.021	1.27936	423.137	409.142	348.628	212.386	542.164	694.755	389.539	136.357	288.386	4454189	15.3094	112.106	2194850	2259339	0.971457	1.7882e+06	22.7786	9.44351	51.8592	15.9187	84.6393	8.11903	1.45656	.	3.48353	.	2.30156	10.3132	25.9174	23.8157	17.0394	67090	71270.4	17.2	5.45766
2017	Kentucky	4	IP	445.363	61.6512	91.491	811.24	529.066	451.574	406.087	483.474	0.839936	554.443	395.102	277.015	167.764	370.687	456.252	425.891	198.356	539.79	4454189	15.3094	112.106	2194850	2259339	0.971457	1.7882e+06	22.7786	9.44351	51.8592	15.9187	84.6393	8.11903	1.45656	.	3.48353	.	2.30156	10.3132	25.9174	23.8157	17.0394	67090	71270.4	17.2	5.45766
2017	Mississippi	4	ED	130.106	.	41.5456	231.523	165.643	106.991	122.081	137.701	0.886568	125.342	142.529	118.855	107.666	.	130.196	128.423	227.714	117.167	2984100	14.9088	63.6079	1446473	1537627	0.940718	1.04575e+06	23.9453	10.3953	50.0527	15.6067	56.5814	38.0126	0.928052	0.460641	2.88311	.	1.13418	11.8541	23.1518	25.9209	15.0622	60017	63756.7	19.8	6.99339
2017	Mississippi	4	IP	225.922	85.8436	37.9697	318.989	328.127	324.682	204.82	245.894	0.832959	224.326	241.872	187.188	151.033	.	142.08	224.972	393.308	219.55	2984100	14.9088	63.6079	1446473	1537627	0.940718	1.04575e+06	23.9453	10.3953	50.0527	15.6067	56.5814	38.0126	0.928052	0.460641	2.88311	.	1.13418	11.8541	23.1518	25.9209	15.0622	60017	63756.7	19.8	6.99339
2017	NCarolina	4	ED	273.605	.	119.705	581.336	260.798	120.434	298.44	249.952	1.19399	339.51	279.044	198.511	132.392	170.681	296.928	322.739	302.856	266.527	10273419	16.1451	210.875	4998538	5274881	0.947612	4.07967e+06	22.3995	9.54934	52.185	15.8662	63.0063	21.4785	2.87803	1.16718	9.36851	0.0816184	2.01983	9.60096	20.5175	25.2367	22.2454	74106	78723.5	14.7	5.22861
2017	NCarolina	4	IP	313.379	66.8473	78.214	437.942	408.008	439.159	285.956	339.411	0.842506	390.803	309.248	240.208	151.814	184.827	328.411	363.652	301.201	352.242	10273419	16.1451	210.875	4998538	5274881	0.947612	4.07967e+06	22.3995	9.54934	52.185	15.8662	63.0063	21.4785	2.87803	1.16718	9.36851	0.0816184	2.01983	9.60096	20.5175	25.2367	22.2454	74106	78723.5	14.7	5.22861
2017	SCarolina	4	ED	184.179	.	73.1253	384.105	190.849	91.4003	206.339	163.184	1.26446	207.562	199.59	124.84	103.031	.	147.997	183.801	159.528	210.416	5024369	15.4298	166.862	2436902	2587467	0.94181	1.93175e+06	21.9275	9.52952	51.3106	17.2324	63.646	27.016	1.51623	0.298684	5.69206	.	1.83096	9.87525	23.403	24.7445	20.0497	70214	74589	15.4	5.73737
2017	SCarolina	4	IP	185.204	.	42.8764	266.521	258.288	221.645	169.287	200.257	0.84535	213.398	183.943	134.494	106.603	.	128.266	176.218	223.33	223.003	5024369	15.4298	166.862	2436902	2587467	0.94181	1.93175e+06	21.9275	9.52952	51.3106	17.2324	63.646	27.016	1.51623	0.298684	5.69206	.	1.83096	9.87525	23.403	24.7445	20.0497	70214	74589	15.4	5.73737
2017	Tennessee	4	ED	284.672	.	109.154	573.158	299.721	157.322	288.894	280.631	1.02944	306.124	300.382	258.902	145.765	278.686	321.898	287.873	185.449	283.979	6715984	15.72	162.93	3272135	3443849	0.950139	2.68976e+06	22.4576	9.22097	52.3833	15.9381	73.8868	16.7165	1.7736	0.217943	5.37826	.	2.02693	9.47861	25.4096	23.0581	19.5277	72008	76494.8	15	4.88632
2017	Tennessee	4	IP	425.638	65.0025	95.1981	578.349	600.888	554.231	377.867	471.109	0.80208	499.485	461.311	295.345	173.93	271.599	426.62	487.639	544.487	473.342	6715984	15.72	162.93	3272135	3443849	0.950139	2.68976e+06	22.4576	9.22097	52.3833	15.9381	73.8868	16.7165	1.7736	0.217943	5.37826	.	2.02693	9.47861	25.4096	23.0581	19.5277	72008	76494.8	15	4.88632
2018	Florida	4	ED	205.281	.	70.0958	452.779	214.261	87.1276	227.977	183.592	1.24176	226.939	208.91	159.526	123.687	172.038	219.608	206.472	189.325	176.81	21299325	16.8742	394.454	10404676	10894649	0.955026	8.14862e+06	19.8498	8.30695	51.3788	20.4644	53.2611	16.0134	2.7871	0.281089	26.1156	0.0602883	1.48139	9.52463	23.2938	24.7022	22.6295	79968	83227.5	13.6	5.12631
2018	Florida	4	IP	376.228	31.8456	56.11	481.698	546.838	477.579	355.843	395.682	0.899317	428.494	387.143	304.738	222.607	344.019	380.086	371.723	391.274	411.817	21299325	16.8742	394.454	10404676	10894649	0.955026	8.14862e+06	19.8498	8.30695	51.3788	20.4644	53.2611	16.0134	2.7871	0.281089	26.1156	0.0602883	1.48139	9.52463	23.2938	24.7022	22.6295	79968	83227.5	13.6	5.12631
2018	Georgia	4	ED	124.859	.	41.9134	241.904	137.784	83.7652	133.948	116.116	1.15358	142.273	135.022	114.852	89.1005	118.636	100.93	179.471	139.256	140.934	10519475	16.1687	181.624	5120290	5399185	0.948345	3.90479e+06	23.7967	9.86751	52.4907	13.8451	52.2251	31.5576	4.14518	0.327821	9.71298	.	2.03138	9.73536	21.6581	22.652	22.0914	82489	85851.3	14.3	4.71885
2018	Georgia	4	IP	119.683	52.5999	19.8382	151.526	188.325	174.31	107.51	131.212	0.819361	150.871	130.303	99.9431	71.5749	84.7105	99.3671	139.814	158.594	147.07	10519475	16.1687	181.624	5120290	5399185	0.948345	3.90479e+06	23.7967	9.86751	52.4907	13.8451	52.2251	31.5576	4.14518	0.327821	9.71298	.	2.03138	9.73536	21.6581	22.652	22.0914	82489	85851.3	14.3	4.71885
2018	Kentucky	4	ED	322.617	.	95.9568	771.364	293.807	134.338	351.299	294.735	1.19192	369.22	307.309	270.022	137.043	349.781	528.122	348.137	124.387	273.19	4468402	15.3125	112.464	2199021	2269381	0.968996	1.78915e+06	22.5535	9.42635	51.6521	16.3681	84.5057	7.93933	1.46137	.	3.6144	.	2.47919	10.1004	25.7283	23.9193	17.7079	69724	72566	16.9	5.14338
2018	Kentucky	4	IP	443.287	48.799	81.7448	801.233	535.556	462.403	408.775	476.782	0.857361	580.421	348.752	266.059	176.502	382.382	389.011	421.076	191.832	558.483	4468402	15.3125	112.464	2199021	2269381	0.968996	1.78915e+06	22.5535	9.42635	51.6521	16.3681	84.5057	7.93933	1.46137	.	3.6144	.	2.47919	10.1004	25.7283	23.9193	17.7079	69724	72566	16.9	5.14338
2018	Mississippi	4	ED	115.808	.	30.645	212.431	145.694	100.169	113.604	117.891	0.963636	109.032	134.794	110.92	75.8096	.	126.886	108.36	251.183	101.054	2986530	14.9096	63.6597	1446829	1539701	0.939682	1.06365e+06	23.6302	10.1631	50.3213	15.8854	56.3958	38.024	0.87533	0.443123	2.9173	.	1.34447	11.1195	22.6464	26.5529	16.051	61944	64468.8	19.7	7.14946
2018	Mississippi	4	IP	199.031	.	35.0544	274.363	284.117	299.562	179.799	217.13	0.828072	200.875	203.544	160.644	150.259	.	153.615	185.869	372.514	193.843	2986530	14.9096	63.6597	1446829	1539701	0.939682	1.06365e+06	23.6302	10.1631	50.3213	15.8854	56.3958	38.024	0.87533	0.443123	2.9173	.	1.34447	11.1195	22.6464	26.5529	16.051	61944	64468.8	19.7	7.14946
2018	SCarolina	4	ED	183.072	.	67.9659	405.027	176.87	85.9214	206.891	160.458	1.28938	212.925	186.844	144.96	99.5543	.	170.554	175.051	179.047	218.762	5084127	15.4416	168.846	2468707	2615420	0.943905	1.93285e+06	21.7227	9.58597	50.994	17.6973	63.527	26.624	1.59258	0.465606	5.79258	.	1.99822	9.24313	23.7308	25.0792	20.3519	72742	75707	15.3	5.21619
2018	SCarolina	4	IP	168.782	47.2279	38.6445	244.653	232.055	201.074	156.481	180.399	0.867418	190.333	177.642	131.197	98.4636	.	125.013	164.243	200.698	185.351	5084127	15.4416	168.846	2468707	2615420	0.943905	1.93285e+06	21.7227	9.58597	50.994	17.6973	63.527	26.624	1.59258	0.465606	5.79258	.	1.99822	9.24313	23.7308	25.0792	20.3519	72742	75707	15.3	5.21619
2018	Tennessee	4	ED	245.545	.	83.4194	492.676	264.594	148.184	256.868	234.766	1.09414	270.227	251.926	238.686	118.036	236.523	274.685	255.978	157.992	247.973	6770010	15.728	164.241	3302191	3467819	0.952239	2.68157e+06	22.295	9.15526	52.2307	16.319	73.6313	16.8065	1.75843	0.282658	5.50813	.	2.01297	9.49832	24.9757	23.446	19.785	73456	76450.1	15.3	5.43115
2018	Tennessee	4	IP	401.4	65.7881	76.1791	545.373	567.085	541.157	367.41	433.758	0.84704	464.865	435.335	327.491	155.902	269.394	397.966	475.189	483.336	425.751	6770010	15.728	164.241	3302191	3467819	0.952239	2.68157e+06	22.295	9.15526	52.2307	16.319	73.6313	16.8065	1.75843	0.282658	5.50813	.	2.01297	9.49832	24.9757	23.446	19.785	73456	76450.1	15.3	5.43115
2010	Illinois	5	ED	102.934	.	57.4125	177.152	119.975	37.8288	119.03	87.2846	1.36371	169.348	103.657	91.6556	68.3973	120.045	82.9275	116.032	111.893	85.1055	12843166	16.3683	231.021	6294434	6548732	0.961168	4.9388e+06	24.3392	9.74428	53.3431	12.5734	63.6142	14.5303	4.59524	0.230045	15.8672	.	1.16305	10.1162	20.8726	23.1809	21.4252	72022	85743.6	13.8	11.3981
2010	Illinois	5	IP	331.374	.	52.3897	426.17	669.38	216.242	386.465	277.813	1.3911	851.11	291.609	219.685	137.716	603.971	149.892	171.199	135.643	127.704	12843166	16.3683	231.021	6294434	6548732	0.961168	4.9388e+06	24.3392	9.74428	53.3431	12.5734	63.6142	14.5303	4.59524	0.230045	15.8672	.	1.16305	10.1162	20.8726	23.1809	21.4252	72022	85743.6	13.8	11.3981
2010	Indiana	5	ED	116.908	.	81.6728	218.799	97.8566	49.1701	119.44	114.384	1.0442	149.883	124.258	91.5799	70.2022	141.911	97.1921	108.409	128.655	121.39	6490621	15.6859	180.948	3197124	3293497	0.970738	2.61512e+06	24.7452	10.087	52.18	12.9878	81.4992	9.0445	1.58567	0.25144	6.00174	.	1.61741	10.4791	26.537	22.7543	15.5597	58451	69587.1	15.3	10.7976
2010	Indiana	5	IP	157.132	.	67.3002	233.098	196.881	165.41	143.683	170.215	0.844123	217.294	145.9	132.163	104.023	222.88	145.868	124.542	160.017	149.169	6490621	15.6859	180.948	3197124	3293497	0.970738	2.61512e+06	24.7452	10.087	52.18	12.9878	81.4992	9.0445	1.58567	0.25144	6.00174	.	1.61741	10.4791	26.537	22.7543	15.5597	58451	69587.1	15.3	10.7976
2010	Michigan	5	IP	204.698	.	63.7384	250.537	326.745	224.343	200.185	209.057	0.957561	295.947	202.658	156.413	126.724	344.413	189.857	158.917	188.147	154.114	9877574	16.1058	174.704	4848760	5028814	0.964196	3.89155e+06	23.6385	9.84924	52.688	13.8243	76.4896	14.0248	2.44083	0.581054	4.44727	.	2.01649	9.00312	23.2805	26.5387	17.549	59772	71159.8	16.8	15.0332
2010	Minnesota	5	ED	83.9896	.	53.353	144.206	84.1523	43.9584	83.8097	84.1681	0.995742	207.726	88.9167	66.9992	62.8201	113.237	73.9968	160.32	30.392	65.1864	5310584	15.4852	66.7016	2635397	2675187	0.985126	2.22914e+06	24.1716	9.39322	53.5045	12.9307	83.0638	5.15348	3.95124	1.07841	4.67551	.	2.07753	6.70638	20.5415	26.3833	22.1972	71345	84937.6	11.6	8.21826
2010	Minnesota	5	IP	194.215	.	80.8712	245.805	240.622	292.23	177.655	210.642	0.843398	296.055	191.061	189.852	172.07	248.207	195.975	258.421	139.909	135.776	5310584	15.4852	66.7016	2635397	2675187	0.985126	2.22914e+06	24.1716	9.39322	53.5045	12.9307	83.0638	5.15348	3.95124	1.07841	4.67551	.	2.07753	6.70638	20.5415	26.3833	22.1972	71345	84937.6	11.6	8.21826
2010	Ohio	5	ED	155.156	.	114.977	309.559	122.143	38.949	166.648	143.641	1.16017	195.482	159.647	135.072	90.455	187.559	168.977	137.102	121.311	123.456	11536182	16.261	281.693	5630118	5906064	0.953278	4.55578e+06	23.5853	9.48743	52.8344	14.0929	81.0468	12.2398	1.71191	0.184905	3.07741	.	1.73924	9.53926	26.4805	23.0864	17.299	59654	71019.3	15.8	11.3477
2010	Ohio	5	IP	200.85	.	92.1207	331.753	235.268	157.43	185.512	215.453	0.861032	275.482	199.912	161.715	120.335	258.805	180.351	178.77	217.827	159.222	11536182	16.261	281.693	5630118	5906064	0.953278	4.55578e+06	23.5853	9.48743	52.8344	14.0929	81.0468	12.2398	1.71191	0.184905	3.07741	.	1.73924	9.53926	26.4805	23.0864	17.299	59654	71019.3	15.8	11.3477
2010	Wisconsin	5	ED	109.932	.	91.1123	190.212	88.0616	54.742	110.018	109.848	1.00155	152.243	105.283	95.9583	101.439	139.986	133.636	111.638	92.1359	90.8266	5691047	15.5544	104.78	2826199	2864848	0.986509	2.34536e+06	23.4791	9.74415	53.0796	13.6971	83.2797	6.15771	2.2673	0.838211	5.91397	.	1.54309	7.90687	25.4035	24.685	18.5353	62376	74259.9	13.2	8.88942
2010	Wisconsin	5	IP	193.67	41.3375	74.4807	226.112	228.006	353.046	167.125	219.9	0.760006	236.074	210.732	166.539	165.473	269.375	166.653	185.052	179.308	179.938	5691047	15.5544	104.78	2826199	2864848	0.986509	2.34536e+06	23.4791	9.74415	53.0796	13.6971	83.2797	6.15771	2.2673	0.838211	5.91397	.	1.54309	7.90687	25.4035	24.685	18.5353	62376	74259.9	13.2	8.88942
2011	Illinois	5	ED	116.63	.	64.2679	197.875	143.531	38.7371	134.75	99.0362	1.36061	206.453	120.607	103.954	71.9818	140.802	87.8003	133.195	117.533	99.8213	12869259	16.3704	231.491	6309308	6559951	0.961792	4.91075e+06	24.0615	9.72103	53.4537	12.7637	63.1263	14.5098	4.6554	0.200618	16.1395	.	1.36839	9.92427	21.0271	23.2738	21.7134	73068	85591.1	15	10.9986
2011	Illinois	5	IP	345.826	.	59.0599	409.508	723.921	232.226	404.63	288.711	1.40151	932.038	320.085	226.824	142.436	633.021	155.671	181.006	129.763	130.302	12869259	16.3704	231.491	6309308	6559951	0.961792	4.91075e+06	24.0615	9.72103	53.4537	12.7637	63.1263	14.5098	4.6554	0.200618	16.1395	.	1.36839	9.92427	21.0271	23.2738	21.7134	73068	85591.1	15	10.9986
2011	Indiana	5	ED	125.921	.	92.914	238.484	99.477	53.9763	129.756	122.162	1.06216	155.269	130.372	111.447	76.7045	152.377	121.624	106.589	115.767	136.371	6516922	15.6899	181.682	3206430	3310492	0.968566	2.5712e+06	24.5094	10.192	52.156	13.1426	81.2579	9.03968	1.57582	0.196673	6.12998	.	1.79999	10.2336	26.3303	23.158	15.834	60278	70609	16	9.96226
2011	Indiana	5	IP	177.443	.	66.723	266.607	218.16	218.482	160.643	193.778	0.82901	238.156	180.875	144.351	108.227	244.74	165.179	149.051	174.188	172.098	6516922	15.6899	181.682	3206430	3310492	0.968566	2.5712e+06	24.5094	10.192	52.156	13.1426	81.2579	9.03968	1.57582	0.196673	6.12998	.	1.79999	10.2336	26.3303	23.158	15.834	60278	70609	16	9.96226
2011	Michigan	5	IP	219.742	31.0081	72.3116	273.756	342.399	236.447	213.438	225.827	0.945141	314.005	216.597	177.693	141.405	372.45	203.97	173.58	204.678	158.299	9876187	16.1056	174.679	4848677	5027510	0.964429	3.85874e+06	23.2183	10.0725	52.6565	14.0527	76.308	14.0554	2.45269	0.55405	4.53029	.	2.09951	8.99237	23.3768	26.3819	17.9539	61926	72539.5	17.5	13.015
2011	Minnesota	5	ED	93.7077	.	62.3343	163.565	88.0521	53.2123	93.5067	93.8694	0.996136	220.043	93.251	79.2957	73.1612	119.774	89.187	192.043	27.0444	73.1839	5344861	15.4916	67.1322	2656471	2688390	0.988127	2.23174e+06	23.9045	9.4745	53.5041	13.117	82.7278	5.22262	4.04632	1.13833	4.81184	.	2.05311	6.55189	20.3655	26.5413	22.5797	73578	86188.5	11.9	7.60391
2011	Minnesota	5	IP	210.179	65.0213	99.5351	268.99	247.94	304.558	198.531	221.714	0.895439	343.283	191.888	217.533	182.229	273.784	209.247	293.186	157.437	138.179	5344861	15.4916	67.1322	2656471	2688390	0.988127	2.23174e+06	23.9045	9.4745	53.5041	13.117	82.7278	5.22262	4.04632	1.13833	4.81184	.	2.05311	6.55189	20.3655	26.5413	22.5797	73578	86188.5	11.9	7.60391
2011	Ohio	5	ED	180.576	.	130.227	379.887	133.693	41.0172	191.011	170.434	1.12073	231.952	184.549	153.464	110.933	224.712	185.026	156.085	166.89	142.237	11544951	16.2618	281.907	5641528	5903423	0.955637	4.50462e+06	23.3208	9.55693	52.8491	14.2732	80.9173	12.096	1.68744	0.169676	3.15305	.	1.97645	9.35375	26.2734	23.7372	17.3149	61204	71693.8	16.4	10.3684
2011	Ohio	5	IP	216.093	20.9407	106.427	369.805	240.803	154.145	200.882	230.589	0.87117	290.867	220.603	174.43	133.636	268.745	199.953	192.611	246.141	175.565	11544951	16.2618	281.907	5641528	5903423	0.955637	4.50462e+06	23.3208	9.55693	52.8491	14.2732	80.9173	12.096	1.68744	0.169676	3.15305	.	1.97645	9.35375	26.2734	23.7372	17.3149	61204	71693.8	16.4	10.3684
2011	Wisconsin	5	ED	128.147	.	104.682	238.772	93.9923	60.7617	130.9	125.429	1.04362	167.678	124.222	116.003	121.913	164.155	162.623	133.339	110.408	97.897	5711767	15.558	105.162	2835132	2876635	0.985572	2.36932e+06	23.1872	9.73419	53.2087	13.8699	83.0045	6.24238	2.28681	0.841508	6.04536	.	1.57944	7.80127	25.2595	25.2537	18.5751	64439	75483.2	13.1	8.16176
2011	Wisconsin	5	IP	192.627	.	75.5548	236.113	226.644	331.981	165.29	219.615	0.752637	250.739	214.548	158.167	161.445	272.488	155.859	181.311	177.728	184.375	5711767	15.558	105.162	2835132	2876635	0.985572	2.36932e+06	23.1872	9.73419	53.2087	13.8699	83.0045	6.24238	2.28681	0.841508	6.04536	.	1.57944	7.80127	25.2595	25.2537	18.5751	64439	75483.2	13.1	8.16176
2012	Illinois	5	ED	144.677	.	71.8806	235.833	195.56	48.0737	173.414	116.769	1.4851	282.577	137.135	119.519	93.4186	196.331	99.1002	134.254	128.458	109.672	12875255	16.3708	231.598	6316653	6558602	0.96311	4.92405e+06	23.7902	9.73425	53.3052	13.1703	62.8623	14.3953	4.79931	0.20826	16.3104	.	1.42433	9.6155	20.6156	23.8141	22.2311	75201	85587	14.7	10.1247
2012	Illinois	5	IP	315.366	15.4527	60.6755	354.853	645.376	263.252	357.508	274.447	1.30265	804.977	277.666	223.656	152.123	550.438	160.905	190.251	143.016	136.627	12875255	16.3708	231.598	6316653	6558602	0.96311	4.92405e+06	23.7902	9.73425	53.3052	13.1703	62.8623	14.3953	4.79931	0.20826	16.3104	.	1.42433	9.6155	20.6156	23.8141	22.2311	75201	85587	14.7	10.1247
2012	Indiana	5	ED	133.38	.	93.3784	244.225	115.327	59.8061	134.563	132.2	1.01787	176.113	133.382	117.802	77.6891	172.339	130.65	119.226	119.683	132.336	6537334	15.693	182.251	3217145	3320189	0.968964	2.59902e+06	24.313	10.2331	51.8486	13.6053	80.9083	9.15008	1.64801	0.249261	6.25484	.	1.78946	9.94801	26.124	23.3738	16.1758	61272	69734.3	15.6	8.70933
2012	Indiana	5	IP	180.665	28.8321	66.01	268.992	226.377	221.173	160.152	200.602	0.798356	243.571	186.115	140.557	116.564	243.748	166.843	157.119	176.046	176.23	6537334	15.693	182.251	3217145	3320189	0.968964	2.59902e+06	24.313	10.2331	51.8486	13.6053	80.9083	9.15008	1.64801	0.249261	6.25484	.	1.78946	9.94801	26.124	23.3738	16.1758	61272	69734.3	15.6	8.70933
2012	Michigan	5	IP	220.873	26.2228	64.2493	282.707	338.67	255.59	214.963	226.595	0.948668	331.366	220.269	167.134	134.272	392.863	213.016	166.148	203.008	154.723	9883360	16.1064	174.806	4851429	5031931	0.964129	3.85484e+06	22.9438	10.0646	52.3951	14.5965	76.1244	14.0474	2.51021	0.570211	4.60287	.	2.14488	8.64413	23.2974	26.8615	18.2632	63031	71736.2	17.4	11.2183
2012	Minnesota	5	ED	103.368	.	78.8118	173.07	91.9385	56.0175	103.777	102.963	1.00791	235.932	104.852	91.1046	78.43	120.435	96.387	234.909	52.7077	86.0297	5379139	15.498	67.5627	2670741	2708398	0.986096	2.26128e+06	23.7547	9.30623	53.3698	13.5693	82.2612	5.33849	4.21818	1.04533	4.90831	.	2.22848	6.21163	20.0357	26.6761	23.3219	76261	86793.4	11.4	6.13468
2012	Minnesota	5	IP	209.96	59.4115	114.635	258.774	241.904	301.786	199.039	220.744	0.901674	367.781	195.61	207.58	182.66	269.247	209.586	322.905	151.654	141.818	5379139	15.498	67.5627	2670741	2708398	0.986096	2.26128e+06	23.7547	9.30623	53.3698	13.5693	82.2612	5.33849	4.21818	1.04533	4.90831	.	2.22848	6.21163	20.0357	26.6761	23.3219	76261	86793.4	11.4	6.13468
2012	Ohio	5	ED	221.141	.	155.823	473.493	154.398	47.2283	239	204.103	1.17098	289.56	218.151	189.868	131.123	272.782	228.79	203.944	211.397	158.645	11544225	16.2617	281.89	5642634	5901591	0.956121	4.48888e+06	23.0412	9.64624	52.521	14.7915	80.6402	12.2408	1.74007	0.187903	3.24211	.	1.94884	8.95701	26.1937	23.9869	17.8982	62775	71444.9	16.3	8.99075
2012	Ohio	5	IP	232.928	25.0782	106.692	403.24	263.809	159.893	218.128	247.048	0.882936	328.995	232.219	183.463	130.442	300.239	222.101	207.376	236.586	177.429	11544225	16.2617	281.89	5642634	5901591	0.956121	4.48888e+06	23.0412	9.64624	52.521	14.7915	80.6402	12.2408	1.74007	0.187903	3.24211	.	1.94884	8.95701	26.1937	23.9869	17.8982	62775	71444.9	16.3	8.99075
2012	Wisconsin	5	ED	130.631	.	99.5333	252.764	94.4872	57.222	135.231	126.086	1.07253	189.899	129.651	110.382	113.309	172.779	170.719	124.612	107.853	103.204	5726398	15.5606	105.431	2842737	2883661	0.985808	2.35424e+06	22.9944	9.7003	52.9153	14.39	82.7543	6.27475	2.37174	0.910887	6.18886	.	1.49944	7.41433	24.7364	25.6263	19.2383	66021	75139.2	13.2	7.27588
2012	Wisconsin	5	IP	200.925	.	75.1479	245.195	242.438	351.138	172.616	228.89	0.754143	271.894	225.027	165.171	155.765	304.608	159.721	181.545	183.792	187.981	5726398	15.5606	105.431	2842737	2883661	0.985808	2.35424e+06	22.9944	9.7003	52.9153	14.39	82.7543	6.27475	2.37174	0.910887	6.18886	.	1.49944	7.41433	24.7364	25.6263	19.2383	66021	75139.2	13.2	7.27588
2013	Illinois	5	ED	152.73	.	70.9153	251.271	213.079	52.4751	183.404	123.18	1.48891	315.18	147.509	122.078	95.8393	204.902	105.672	140.47	147.488	111.858	12882135	16.3714	231.722	6326778	6555357	0.965131	4.96369e+06	23.46	9.83001	53.2022	13.5078	62.6698	14.2334	4.9323	0.198531	16.4454	.	1.52063	9.40878	20.7346	23.7069	22.6897	78009	87389.6	14.7	9.46759
2013	Illinois	5	IP	256.989	19.4375	56.702	304.087	484.804	228.294	280.544	234.297	1.19738	647.954	219.921	185.807	140.191	412.501	151.266	192.567	138.888	130.348	12882135	16.3714	231.722	6326778	6555357	0.965131	4.96369e+06	23.46	9.83001	53.2022	13.5078	62.6698	14.2334	4.9323	0.198531	16.4454	.	1.52063	9.40878	20.7346	23.7069	22.6897	78009	87389.6	14.7	9.46759
2013	Indiana	5	ED	138.562	.	87.6348	281.664	115.99	59.3153	142.417	134.738	1.05699	163.319	142.288	117.317	71.5686	170.248	129.119	135.982	122.027	145.042	6570902	15.6982	183.187	3228884	3342018	0.966148	2.59954e+06	24.1602	10.2036	51.6985	13.9377	80.5899	9.18475	1.77839	0.215282	6.4006	.	1.8311	9.88371	25.7069	23.7298	16.5193	63249	70854.7	15.9	7.79626
2013	Indiana	5	IP	192.55	.	65.4962	305.804	240.102	222.183	173.104	211.299	0.819239	236.929	197.458	148.413	99.7116	255.129	171.782	154.629	199.68	197.265	6570902	15.6982	183.187	3228884	3342018	0.966148	2.59954e+06	24.1602	10.2036	51.6985	13.9377	80.5899	9.18475	1.77839	0.215282	6.4006	.	1.8311	9.88371	25.7069	23.7298	16.5193	63249	70854.7	15.9	7.79626
2013	Michigan	5	IP	229.725	36.5511	66.4828	311.355	351.051	238.516	224.577	234.684	0.956933	317.103	227.178	162.821	138.535	413.517	225.611	168.534	220.192	151.915	9895622	16.1076	175.023	4858138	5037484	0.964398	3.83642e+06	22.6741	10.1721	52.1292	15.0247	75.9389	13.9277	2.69216	0.542866	4.70328	.	2.19503	8.5424	22.7318	27.0515	19.0002	65134	72966.4	17	9.77861
2013	Minnesota	5	ED	112.98	.	77.8134	200.318	106.155	56.478	110.731	115.194	0.961257	289.531	123.435	98.561	80.4132	135.403	98.6916	260.131	64.304	93.4315	5420380	15.5057	68.0807	2690694	2729686	0.985716	2.25801e+06	23.6624	9.38039	53.0335	13.9237	81.8775	5.4337	4.31728	1.09188	4.92309	.	2.35659	6.28944	20.058	26.4231	23.5	78537	87981.1	11.2	5.36395
2013	Minnesota	5	IP	225.969	37.0228	113.28	297.124	271.151	287.672	216.293	235.495	0.918462	438.061	226.023	214.078	190.735	289.923	224.764	352.49	164.058	149.756	5420380	15.5057	68.0807	2690694	2729686	0.985716	2.25801e+06	23.6624	9.38039	53.0335	13.9237	81.8775	5.4337	4.31728	1.09188	4.92309	.	2.35659	6.28944	20.058	26.4231	23.5	78537	87981.1	11.2	5.36395
2013	Ohio	5	ED	245.1	.	164.02	568.323	171.142	45.495	267.021	224.172	1.19114	332.868	231.849	200.551	136.259	293.897	247.817	231.241	233.035	187.918	11570808	16.264	282.539	5658223	5912585	0.95698	4.48668e+06	22.892	9.6516	52.3152	15.1412	80.3382	12.1439	1.83692	0.157923	3.31103	.	2.21203	8.82934	26.0138	23.7418	18.523	65129	72960.8	16	8.05563
2013	Ohio	5	IP	248.307	29.8202	105.438	482.253	269.329	149.628	235.975	260.08	0.907314	349.806	236.026	196.524	127.503	311.148	234.634	228.745	266.203	189.71	11570808	16.264	282.539	5658223	5912585	0.95698	4.48668e+06	22.892	9.6516	52.3152	15.1412	80.3382	12.1439	1.83692	0.157923	3.31103	.	2.21203	8.82934	26.0138	23.7418	18.523	65129	72960.8	16	8.05563
2013	Wisconsin	5	ED	135.63	.	96.3385	274.103	102.695	59.2948	138.31	132.99	1.04	191.375	135.302	118.332	107.958	182.526	180.377	113.145	108.217	116.709	5742713	15.5634	105.732	2855502	2887211	0.989017	2.35422e+06	22.7405	9.70796	52.7744	14.7771	82.4679	6.23223	2.48297	0.864626	6.31073	.	1.64152	7.36068	24.6065	25.5324	19.7598	67292	75383.9	13.5	6.46029
2013	Wisconsin	5	IP	203.16	.	71.347	265.979	240.155	330.043	179.457	226.511	0.792265	270.648	216.931	172.356	160.724	311.852	166.29	175.513	185.913	188.918	5742713	15.5634	105.732	2855502	2887211	0.989017	2.35422e+06	22.7405	9.70796	52.7744	14.7771	82.4679	6.23223	2.48297	0.864626	6.31073	.	1.64152	7.36068	24.6065	25.5324	19.7598	67292	75383.9	13.5	6.46029
2014	Illinois	5	ED	169.065	.	70.4779	272.859	248.919	62.011	204.38	134.985	1.51409	345.261	155.65	125.766	97.0471	235.266	110.036	153.763	145.449	119.434	12880580	16.3712	231.694	6320605	6559975	0.963511	4.93536e+06	23.1724	9.75709	53.1903	13.8802	62.1587	14.2673	5.15081	0.217343	16.7035	.	1.50236	9.16323	20.6496	23.757	23.2578	79379	87542.3	14.4	8.04306
2014	Illinois	5	IP	306.565	31.2022	54.6239	365.687	598.741	249.63	349.232	265.392	1.31591	758.81	233.042	208.15	148.854	518.117	161.54	201.291	145.381	141.318	12880580	16.3712	231.694	6320605	6559975	0.963511	4.93536e+06	23.1724	9.75709	53.1903	13.8802	62.1587	14.2673	5.15081	0.217343	16.7035	.	1.50236	9.16323	20.6496	23.757	23.2578	79379	87542.3	14.4	8.04306
2014	Indiana	5	ED	152.327	.	95.5719	316.44	124.355	61.1113	159.637	145.145	1.09984	200.443	153.249	127.083	82.6774	204.427	149.616	131.059	124.726	154.783	6596855	15.7021	183.91	3243979	3352876	0.967521	2.59484e+06	24.0065	10.1604	51.5613	14.2719	80.2465	9.29064	1.97443	0.198019	6.44951	.	1.84094	9.36391	25.761	23.8251	17.1094	64422	71047.2	15.2	7.02226
2014	Indiana	5	IP	196.855	.	63.5464	320.928	240.136	226.289	176.725	216.359	0.816815	267.275	194.445	158.517	112.755	269.078	184.663	167.455	181.839	195.925	6596855	15.7021	183.91	3243979	3352876	0.967521	2.59484e+06	24.0065	10.1604	51.5613	14.2719	80.2465	9.29064	1.97443	0.198019	6.44951	.	1.84094	9.36391	25.761	23.8251	17.1094	64422	71047.2	15.2	7.02226
2014	Michigan	5	IP	229.565	46.8086	61.0638	330.607	336.565	239.325	222.268	236.601	0.939419	351.769	213.176	149.954	133.429	317.978	196.008	215.6	235.179	172.9	9909877	16.109	175.275	4865257	5044620	0.964445	3.85044e+06	22.4386	10.1486	51.9629	15.4499	75.6902	13.877	2.83963	0.562358	4.79416	.	2.23668	8.13816	22.9241	27.111	19.3881	66794	73663.1	16.2	8.17251
2014	Minnesota	5	ED	134.116	.	88.1424	240.556	129.018	66.8009	134.556	133.682	1.00653	400.638	154.202	113.94	87.6205	167.357	116.77	292.064	62.881	115.065	5457173	15.5124	68.5428	2712823	2744350	0.988512	2.26804e+06	23.5123	9.18941	53.0449	14.2534	81.3061	5.72516	4.58758	1.04329	5.06563	.	2.27229	6.1501	19.7952	26.341	24.2596	81824	90238.8	11.5	4.59533
2014	Minnesota	5	IP	247.229	59.5593	106.107	325.431	309.094	324.247	228.206	266.007	0.857892	556.184	254.912	239.062	191.522	319.472	247.575	345.666	140.871	179.428	5457173	15.5124	68.5428	2712823	2744350	0.988512	2.26804e+06	23.5123	9.18941	53.0449	14.2534	81.3061	5.72516	4.58758	1.04329	5.06563	.	2.27229	6.1501	19.7952	26.341	24.2596	81824	90238.8	11.5	4.59533
2014	Ohio	5	ED	287.927	.	178.107	686.828	202.2	54.6525	319.626	257.591	1.24082	405.531	271.642	234.468	153.788	316.689	290.279	303.05	300.521	219.835	11594163	16.266	283.109	5676586	5917577	0.959275	4.46631e+06	22.7325	9.4967	52.2728	15.498	80.0196	12.2408	1.94441	0.196314	3.43885	.	2.16002	8.55253	26.0702	23.706	18.997	66252	73065.4	15.8	7.08497
2014	Ohio	5	IP	292.012	42.1981	109.849	565.41	314.575	209.934	276.603	306.743	0.901744	431.591	269.762	224.739	150.452	349.772	263.558	289.619	349.191	227.093	11594163	16.266	283.109	5676586	5917577	0.959275	4.46631e+06	22.7325	9.4967	52.2728	15.498	80.0196	12.2408	1.94441	0.196314	3.43885	.	2.16002	8.55253	26.0702	23.706	18.997	66252	73065.4	15.8	7.08497
2014	Wisconsin	5	ED	156.847	.	103.742	333.624	118.659	59.943	165.013	148.788	1.10904	232.851	160.859	129.538	120.723	232.606	215.015	118.174	129.949	122.593	5757564	15.566	106.005	2857982	2899582	0.985653	2.36929e+06	22.5703	9.7246	52.4952	15.2099	82.1804	6.32066	2.60975	0.880633	6.44338	.	1.56514	6.96977	24.7098	25.5105	20.2493	68953	76044.1	13.2	5.27913
2014	Wisconsin	5	IP	212.808	.	73.7757	293.958	247.08	324.51	187.062	238.215	0.785265	301.417	229.572	174.34	159.569	370.735	178.979	165.803	188.239	185.431	5757564	15.566	106.005	2857982	2899582	0.985653	2.36929e+06	22.5703	9.7246	52.4952	15.2099	82.1804	6.32066	2.60975	0.880633	6.44338	.	1.56514	6.96977	24.7098	25.5105	20.2493	68953	76044.1	13.2	5.27913
2015	Illinois	5	ED	182.186	.	74.0831	311.587	252.805	68.4043	222.734	143.019	1.55738	331.219	190.839	143.537	116.644	234.419	135.948	188.589	149.299	142.057	12859995	16.3696	231.324	6310435	6549560	0.96349	4.93568e+06	23.0186	9.62576	53.1393	14.2164	61.8074	14.3439	5.24289	0.223888	16.8895	.	1.49241	8.94912	20.7658	23.9033	23.4306	82699	91284.8	13.6	6.9089
2015	Illinois	5	IP	327.026	32.2847	64.9729	398.823	606.088	292.879	376.053	279.585	1.34504	734.452	285.241	221.765	189.651	518.471	199.995	240.299	171.506	169.304	12859995	16.3696	231.324	6310435	6549560	0.96349	4.93568e+06	23.0186	9.62576	53.1393	14.2164	61.8074	14.3439	5.24289	0.223888	16.8895	.	1.49241	8.94912	20.7658	23.9033	23.4306	82699	91284.8	13.6	6.9089
2015	Indiana	5	ED	205.952	.	117.215	457.521	162.174	73.3327	221.229	191.058	1.15792	282.7	191.587	182.27	125.213	317.008	206.378	177.689	173.093	173.553	6619680	15.7056	184.546	3253089	3366591	0.966286	2.56703e+06	23.8642	10.2176	51.3355	14.5826	79.8963	9.14938	2.09472	0.237232	6.63316	.	1.98916	9.41316	25.808	23.4848	17.44	67065	74027.7	14.5	5.76493
2015	Indiana	5	IP	225.978	41.0302	72.3755	367.079	272.312	266.263	201.445	249.674	0.80683	329.622	221.193	175.484	121.466	297.258	198.116	225.449	211.725	227.996	6619680	15.7056	184.546	3253089	3366591	0.966286	2.56703e+06	23.8642	10.2176	51.3355	14.5826	79.8963	9.14938	2.09472	0.237232	6.63316	.	1.98916	9.41316	25.808	23.4848	17.44	67065	74027.7	14.5	5.76493
2015	Michigan	5	IP	260.704	35.3314	61.3632	349.972	388.057	314.229	249.366	271.463	0.918599	382.542	241.586	188.003	160.745	344.265	237.758	238.302	276.616	195.905	9922576	16.1103	175.5	4877067	5045509	0.966615	3.8636e+06	22.2505	9.94102	51.9795	15.829	75.4483	13.8886	2.95444	0.540868	4.89764	.	2.27007	8.00537	22.8086	27.1204	19.815	69492	76706.7	15.8	7.13749
2015	Minnesota	5	ED	153.024	.	93.0182	291.1	142.592	72.8652	151.959	154.076	0.986264	466.558	190.514	122.45	103.145	182.778	131.598	367.632	68.4804	139.545	5489594	15.5184	68.95	2730030	2759564	0.989298	2.28995e+06	23.3696	9.21309	52.7539	14.6633	80.9102	5.83407	4.71508	1.00576	5.13772	.	2.39719	6.07017	19.6576	26.3295	24.5823	83488	92155.7	10.2	4.09498
2015	Minnesota	5	IP	275.775	75.5793	96.7394	342.053	351.953	427.404	252.325	298.926	0.844104	555.48	308.502	245.308	234.209	340.916	280.814	381.409	176.162	204.801	5489594	15.5184	68.95	2730030	2759564	0.989298	2.28995e+06	23.3696	9.21309	52.7539	14.6633	80.9102	5.83407	4.71508	1.00576	5.13772	.	2.39719	6.07017	19.6576	26.3295	24.5823	83488	92155.7	10.2	4.09498
2015	Ohio	5	ED	343.977	.	184.395	833.847	259.601	74.294	382.737	306.841	1.24735	502.169	324.096	266.473	172.407	373.516	350.448	365.093	372.648	255.565	11613423	16.2677	283.579	5683951	5929472	0.958593	4.48944e+06	22.6446	9.36111	52.1544	15.8399	79.698	12.2814	2.01033	0.188584	3.54075	.	2.28096	8.28589	25.9752	23.9545	19.1305	68880	76031.1	14.8	6.30816
2015	Ohio	5	IP	330.808	39.1058	115.179	650.924	351.339	248.567	322.638	338.443	0.953299	499.998	303.194	246.883	169.495	385.657	295.052	330.57	424.611	265.235	11613423	16.2677	283.579	5683951	5929472	0.958593	4.48944e+06	22.6446	9.36111	52.1544	15.8399	79.698	12.2814	2.01033	0.188584	3.54075	.	2.28096	8.28589	25.9752	23.9545	19.1305	68880	76031.1	14.8	6.30816
2015	Wisconsin	5	ED	193.233	.	118.184	424.769	145.443	76.3399	201.347	185.227	1.08703	298.553	204.094	148.818	145.342	297.194	227.31	159.581	149.197	168.369	5771337	15.5684	106.259	2868297	2903040	0.988032	2.37546e+06	22.3872	9.70834	52.297	15.6075	81.8126	6.2774	2.70634	0.896707	6.60417	.	1.70274	6.91741	24.2346	26.0886	20.2946	72099	79584.3	12.1	4.23985
2015	Wisconsin	5	IP	242.308	.	75.2798	343.222	294.835	342.842	220.396	263.884	0.835202	373.636	255.373	185.656	186.898	442.208	193.49	188.837	204.592	214.264	5771337	15.5684	106.259	2868297	2903040	0.988032	2.37546e+06	22.3872	9.70834	52.297	15.6075	81.8126	6.2774	2.70634	0.896707	6.60417	.	1.70274	6.91741	24.2346	26.0886	20.2946	72099	79584.3	12.1	4.23985
2016	Illinois	5	ED	231.279	.	83.6016	389.023	334.963	96.6114	285.202	179.072	1.59267	418.892	228.27	195.157	141.579	298.533	179.718	200.273	200.076	173.182	12801539	16.3651	230.272	6289724	6511815	0.965894	4.89561e+06	22.831	9.48012	53.0592	14.6297	61.6073	14.1661	5.34922	0.238018	17.0198	.	1.61966	8.71877	20.3294	23.8566	24.2548	84561	92075.9	13	6.28294
2016	Illinois	5	IP	362.826	45.6126	63.7652	421.617	662.089	393.847	411.135	315.891	1.30151	765.749	288.193	275.4	223.151	543.601	250.456	266.112	220.367	190.613	12801539	16.3651	230.272	6289724	6511815	0.965894	4.89561e+06	22.831	9.48012	53.0592	14.6297	61.6073	14.1661	5.34922	0.238018	17.0198	.	1.61966	8.71877	20.3294	23.8566	24.2548	84561	92075.9	13	6.28294
2016	Indiana	5	ED	288.588	.	142.627	641.646	245.774	117.997	316.429	261.508	1.21002	375.236	293.705	241.52	146.121	395.193	272.94	243.247	252.875	294.725	6633053	15.7076	184.919	3267337	3365716	0.97077	2.5909e+06	23.7829	9.99455	51.2469	14.9756	79.5027	9.31313	2.13252	0.264056	6.75525	.	2.03232	9.33717	25.3753	23.5622	17.9324	69612	75798.4	14.1	4.99876
2016	Indiana	5	IP	285.55	31.8185	75.7223	447.609	350.71	383.985	254.596	315.276	0.807535	390.769	276.357	231.578	154.524	373.636	254.929	295.632	258.124	282.826	6633053	15.7076	184.919	3267337	3365716	0.97077	2.5909e+06	23.7829	9.99455	51.2469	14.9756	79.5027	9.31313	2.13252	0.264056	6.75525	.	2.03232	9.33717	25.3753	23.5622	17.9324	69612	75798.4	14.1	4.99876
2016	Michigan	5	IP	335.741	56.9256	58.8806	415.671	490.656	507.216	304.545	365.321	0.833638	469.212	337.074	250.666	205.147	408.738	328.511	294.995	396.057	247.235	9928300	16.1109	175.601	4883220	5045080	0.967917	3.86577e+06	22.0701	9.83769	51.8854	16.2069	75.2891	13.7318	2.94626	0.515305	4.94979	.	2.5677	7.85511	22.8236	27.0851	20.2342	72581	79031.3	15	6.16644
2016	Minnesota	5	ED	191.232	.	96.036	346.446	197.52	131.138	187.796	194.59	0.965086	516.072	246.59	153.631	126.649	225.265	160.429	454.455	92.1611	182.212	5519952	15.5239	69.3313	2747946	2772006	0.99132	2.28116e+06	23.3448	9.16758	52.4452	15.0424	80.5113	6.00201	4.69024	1.14546	5.22577	.	2.42524	5.88256	19.5005	26.558	24.7141	86415	94094.7	9.9	3.76695
2016	Minnesota	5	IP	334.861	82.7389	90.0771	383.025	441.874	600.223	294.394	374.573	0.785946	636.53	366.359	309.179	279.627	416.382	319.687	538.77	201.443	265.028	5519952	15.5239	69.3313	2747946	2772006	0.99132	2.28116e+06	23.3448	9.16758	52.4452	15.0424	80.5113	6.00201	4.69024	1.14546	5.22577	.	2.42524	5.88256	19.5005	26.558	24.7141	86415	94094.7	9.9	3.76695
2016	Ohio	5	ED	479.2	.	223.24	1175.74	380.461	114.758	543.448	417.479	1.30174	695.503	481.293	365.06	239.791	531.785	466.9	495.9	520.818	375.668	11614373	16.2678	283.602	5691600	5922773	0.960969	4.48855e+06	22.4633	9.32759	51.98	16.2291	79.3542	12.4287	2.05801	0.155678	3.61691	.	2.38653	8.09879	25.8664	23.872	19.6996	71456	77806.3	14.6	5.57728
2016	Ohio	5	IP	415.842	59.6608	124.248	778.516	452.854	388.183	406.314	424.076	0.958116	621.57	397.583	313.006	228.933	468.104	378.762	409.754	565.816	346.638	11614373	16.2678	283.602	5691600	5922773	0.960969	4.48855e+06	22.4633	9.32759	51.98	16.2291	79.3542	12.4287	2.05801	0.155678	3.61691	.	2.38653	8.09879	25.8664	23.872	19.6996	71456	77806.3	14.6	5.57728
2016	Wisconsin	5	ED	242.503	.	120.616	527.632	208.064	117.038	250.55	234.559	1.06817	382.83	256.907	181.895	173.255	371.203	267.833	211.508	194.572	208.35	5778709	15.5697	106.394	2872921	2905788	0.988689	2359403	22.2366	9.69748	52.0197	16.0462	81.6473	6.25837	2.68662	0.910376	6.69726	.	1.80007	6.55097	24.2329	25.8432	21.1946	75113	81788.3	11.8	4.04889
2016	Wisconsin	5	IP	287.836	48.2781	77.7309	383.904	354.208	454.292	254.479	320.524	0.793948	454.417	302.619	215.979	215.4	515.022	238.72	231.003	245.01	249.229	5778709	15.5697	106.394	2872921	2905788	0.988689	2359403	22.2366	9.69748	52.0197	16.0462	81.6473	6.25837	2.68662	0.910376	6.69726	.	1.80007	6.55097	24.2329	25.8432	21.1946	75113	81788.3	11.8	4.04889
2017	Illinois	5	ED	259.715	.	77.2964	420.913	409.444	114.082	333.169	188.831	1.76438	502.015	235.548	201.131	142.557	356.469	179.477	246.607	209.104	167.387	12802023	16.3651	230.281	6294900	6507123	0.967386	4.9358e+06	22.6143	9.37255	52.8	15.2132	61.1956	14.2086	5.42858	0.233635	17.2389	.	1.69473	8.63186	20.4882	23.6788	24.5868	88160	93653.2	12.6	6.12942
2017	Illinois	5	IP	348.346	40.3963	60.0604	400.668	624.834	400.665	395.194	303.147	1.30364	664.689	279.963	272.649	219.914	514.455	246.915	252.747	208.729	183.208	12802023	16.3651	230.281	6294900	6507123	0.967386	4.9358e+06	22.6143	9.37255	52.8	15.2132	61.1956	14.2086	5.42858	0.233635	17.2389	.	1.69473	8.63186	20.4882	23.6788	24.5868	88160	93653.2	12.6	6.12942
2017	Indiana	5	ED	288.707	.	125.155	663.185	249.159	117.05	320.176	258.071	1.24065	431.942	274.34	218.004	135.457	463.272	255.677	248.075	239.57	279.824	6666818	15.7127	185.861	3286152	3380666	0.972043	2.62329e+06	23.6099	9.86183	51.1703	15.3579	79.18	9.3592	2.22544	0.185951	6.92411	.	2.12532	8.99697	25.0584	23.4327	18.8355	71510	75965.8	13.5	4.71994
2017	Indiana	5	IP	294.108	46.3811	70.4904	449.227	360.539	426.797	267.53	319.903	0.836285	411.327	289.817	229.024	159.217	387.419	260.346	305.45	261.279	295.651	6666818	15.7127	185.861	3286152	3380666	0.972043	2.62329e+06	23.6099	9.86183	51.1703	15.3579	79.18	9.3592	2.22544	0.185951	6.92411	.	2.12532	8.99697	25.0584	23.4327	18.8355	71510	75965.8	13.5	4.71994
2017	Michigan	5	IP	342.761	35.7063	61.9	416.015	488.481	541.149	318.644	366.067	0.870451	485.336	322.186	270.986	204.544	410.335	339.632	309.13	387.902	257.261	9962311	16.1143	176.202	4907242	5055069	0.970757	3.92668e+06	21.8409	9.70799	51.737	16.7141	75.0482	13.7982	3.09217	0.536633	5.06306	.	2.46179	7.43284	22.8404	26.9375	20.9483	75449	80150.2	14.2	5.84225
2017	Minnesota	5	ED	188.368	.	95.3944	349.602	187.907	125.076	189.571	187.18	1.01277	618.702	214.096	156.494	127.14	238.508	154.576	394.636	89.6708	170.499	5576606	15.5341	70.0429	2780714	2795892	0.994571	2.33202e+06	23.2719	8.97334	52.3528	15.4019	79.8883	6.4758	4.89893	1.09032	5.31983	.	2.32681	5.75188	19.2888	25.9448	25.6749	90915	96579.9	9.5	3.52569
2017	Minnesota	5	IP	363.172	102.883	85.7708	398.004	489.627	677.424	321.935	403.905	0.797056	747.692	357.429	362.103	302.926	451.496	381.611	410.162	210.582	277.185	5576606	15.5341	70.0429	2780714	2795892	0.994571	2.33202e+06	23.2719	8.97334	52.3528	15.4019	79.8883	6.4758	4.89893	1.09032	5.31983	.	2.32681	5.75188	19.2888	25.9448	25.6749	90915	96579.9	9.5	3.52569
2017	Ohio	5	ED	472.874	.	184.177	1193.72	384.188	115.897	562.335	386.958	1.45322	734.179	437.151	349.893	184.171	522.235	447.757	478.534	536.556	396.328	11658609	16.2716	284.683	5709254	5949355	0.959643	4.5105e+06	22.3182	9.21831	51.8267	16.6368	78.9492	12.363	2.20882	0.203455	3.74626	.	2.52931	7.84855	25.9326	23.8091	20.0231	73337	77906.6	14	5.07653
2017	Ohio	5	IP	420.493	64.7482	114.332	801.735	453.52	394.685	417.305	423.502	0.985368	641.865	371.993	324.217	208.033	476.769	379.472	405.927	599.886	356.215	11658609	16.2716	284.683	5709254	5949355	0.959643	4.5105e+06	22.3182	9.21831	51.8267	16.6368	78.9492	12.363	2.20882	0.203455	3.74626	.	2.52931	7.84855	25.9326	23.8091	20.0231	73337	77906.6	14	5.07653
2017	Wisconsin	5	ED	239.2	.	104.395	543.455	203.555	113.12	257.309	221.325	1.16258	402.03	240.926	182.108	158.332	424.703	266.602	181.07	190.48	186.008	5795483	15.5726	106.703	2880454	2915029	0.988139	2.37931e+06	22.0751	9.62631	51.7998	16.4988	81.2066	6.39006	2.75266	0.84999	6.86478	.	1.9359	6.29863	24.1058	25.6987	21.8217	77369	82189.9	11.3	3.47359
2017	Wisconsin	5	IP	261.618	51.1374	60.7048	361.32	320.454	410.221	238.605	284.333	0.839175	415.219	266.423	200.409	195.805	472.261	221.838	203.273	222.315	225.328	5795483	15.5726	106.703	2880454	2915029	0.988139	2.37931e+06	22.0751	9.62631	51.7998	16.4988	81.2066	6.39006	2.75266	0.84999	6.86478	.	1.9359	6.29863	24.1058	25.6987	21.8217	77369	82189.9	11.3	3.47359
2018	Illinois	5	ED	252.866	.	63.657	389.626	428.049	121.226	332.86	175.562	1.89597	521.963	225.385	184.194	144.84	373.406	170.478	184.809	145.499	165.497	12741080	16.3603	229.185	6266062	6475018	0.967729	4.94147e+06	22.4141	9.25276	52.71	15.6231	60.9111	14.0732	5.63483	0.281342	17.3366	.	1.76294	8.2483	20.6293	23.4223	25.3543	91424	95150.4	12.1	5.50966
2018	Illinois	5	IP	317.416	38.9416	49.9782	352.621	571.68	388.006	361.172	275.056	1.31309	615.822	256.341	252.359	204.849	478.67	221.978	214.542	176.79	164.605	12741080	16.3603	229.185	6266062	6475018	0.967729	4.94147e+06	22.4141	9.25276	52.71	15.6231	60.9111	14.0732	5.63483	0.281342	17.3366	.	1.76294	8.2483	20.6293	23.4223	25.3543	91424	95150.4	12.1	5.50966
2018	Michigan	5	IP	316.418	39.9327	45.3516	374.611	459.198	513.34	297.209	334.984	0.887234	457.083	302.801	251.169	188.874	378.906	310.459	281.769	350.537	252.032	9995915	16.1177	176.797	4926816	5069099	0.971931	3.92948e+06	21.6515	9.62197	51.515	17.2116	74.791	13.7731	3.25961	0.530337	5.17592	.	2.46997	7.37851	22.7169	26.9011	21.3424	77682	80848.3	14.1	5.30014
2018	Minnesota	5	ED	164.413	.	78.2303	321.413	159.485	101.388	165.32	163.517	1.01103	565.306	186.859	124.717	113.715	221.429	130.639	364.317	64.7375	137.482	5611179	15.5403	70.4771	2793980	2817199	0.991758	2.32594e+06	23.2045	8.90905	52.0496	15.8368	79.402	6.55215	4.86753	1.08681	5.48927	.	2.60223	5.62639	18.9676	26.0811	26.1794	93047	96839.6	9.6	3.34454
2018	Minnesota	5	IP	354.154	110.255	76.8531	393.355	482.203	648.694	316.652	391.137	0.809568	659.081	342.417	347.752	312.497	441.498	396.457	394.362	197.216	238.882	5611179	15.5403	70.4771	2793980	2817199	0.991758	2.32594e+06	23.2045	8.90905	52.0496	15.8368	79.402	6.55215	4.86753	1.08681	5.48927	.	2.60223	5.62639	18.9676	26.0811	26.1794	93047	96839.6	9.6	3.34454
2018	Ohio	5	ED	373.525	.	133.314	964.515	287.68	108.34	431.574	317.692	1.35847	555.929	354.844	290.427	170.884	436.921	360.296	352.928	355.497	312.73	11689442	16.2742	285.436	5732095	5957347	0.962189	4.47078e+06	22.1605	9.17042	51.5925	17.0766	78.5528	12.3728	2.32485	0.219617	3.90025	.	2.62973	7.56921	25.6278	23.7381	20.8449	76151	79254.9	13.9	4.8598
2018	Ohio	5	IP	390.709	71.1089	92.3376	748.919	427.775	371.997	382.081	398.91	0.957812	603.573	351.237	296.401	203.281	445.917	354.795	368.955	496.112	347.349	11689442	16.2742	285.436	5732095	5957347	0.962189	4.47078e+06	22.1605	9.17042	51.5925	17.0766	78.5528	12.3728	2.32485	0.219617	3.90025	.	2.62973	7.56921	25.6278	23.7381	20.8449	76151	79254.9	13.9	4.8598
2018	Wisconsin	5	ED	202.911	.	78.0072	471.535	176.366	96.2112	214.869	191.098	1.1244	355.338	213.613	150.716	134.876	380.162	223.351	150.568	158.92	154.396	5813568	15.5757	107.036	2891282	2922286	0.98939	2.40176e+06	21.8817	9.45101	51.6987	16.9686	80.9755	6.37529	2.84472	0.866318	6.94639	.	1.99175	6.44543	23.9704	25.9304	21.7721	79656	82902.8	11	3.13881
2018	Wisconsin	5	IP	215.151	44.496	48.185	291.727	270.921	331.93	193.993	236.054	0.821816	335.396	233.208	166.397	153.083	374.716	177.534	156.075	194.734	196.485	5813568	15.5757	107.036	2891282	2922286	0.98939	2.40176e+06	21.8817	9.45101	51.6987	16.9686	80.9755	6.37529	2.84472	0.866318	6.94639	.	1.99175	6.44543	23.9704	25.9304	21.7721	79656	82902.8	11	3.13881
2010	Arkansas	6	IP	116.411	.	34.1203	154.108	165.332	155.123	101.833	130.43	0.780746	114.311	113.272	110.132	118.94	.	.	128.471	107.097	107.243	2921606	14.8876	56.1038	1430837	1490769	0.959798	1.18819e+06	24.3404	9.96212	51.3193	14.3782	74.4947	15.8957	1.13773	0.637492	6.25252	.	1.5818	13.1909	25.969	23.0552	13.3689	52382	62361.8	18.8	9.59757
2010	Louisiana	6	IP	161.003	.	68.1644	300.221	173.041	113.937	166.67	155.365	1.07276	167.755	148.376	152.39	148.548	230.704	183.36	153.018	128.011	159.111	4544228	15.3294	104.307	2227014	2317214	0.961074	1.61864e+06	24.6038	10.5688	52.5132	12.3143	60.2943	32.0292	1.5729	0.636258	4.26325	.	1.2041	14.0589	25.6615	21.0524	14.6235	59116	70378.8	18.7	10.0271
2010	NewMexico	6	IP	191.389	.	72.9504	257.963	269.874	226.726	175.56	206.796	0.848956	195.674	179.641	152.21	106.997	.	.	194.801	143.033	211.943	2065932	14.5411	17.0225	1020996	1044936	0.97709	763665	25.1047	9.96921	51.5962	13.3299	40.4402	1.96463	1.22574	9.44426	46.4396	.	0.485544	13.0658	20.0515	24.9982	16.7798	57655	68639.4	20.4	9.49066
2010	Oklahoma	6	IP	138.293	.	54.2822	173.46	197.876	180.651	116.674	159.405	0.731936	142.173	140.66	113.002	111.705	149.144	125.638	151.852	162.141	123.741	3761702	15.1404	54.7722	1856245	1905457	0.974173	1.51652e+06	24.7474	10.1434	51.5571	13.5521	68.5966	7.18111	1.73411	6.95818	8.84203	.	6.68801	10.8616	24.2025	24.6394	15.5592	56533	67303.7	16.9	8.09526
2010	Texas	6	IP	87.1332	28.7852	27.0212	99.8982	136.439	154.269	77.2823	96.7951	0.798412	102.101	89.1063	75.9267	62.3886	94.7198	72.3788	71.8116	100.865	89.7905	25257114	17.0446	96.4329	12531720	12725394	0.984781	9745245	27.2697	10.284	52.0771	10.3691	45.1929	11.76	3.83852	0.511389	37.7473	0.0733575	0.876458	14.1089	19.092	22.5529	16.914	66756	79474.4	17.9	8.78241
2011	Arkansas	6	IP	128.857	.	36.8491	174.886	180.476	173.994	113.862	143.284	0.794654	123.783	129.264	129.753	113.425	.	104.726	148.261	108.179	112.373	2937979	14.8932	56.4182	1447850	1490129	0.971627	1.20164e+06	24.2066	9.64493	51.5593	14.5891	74.2503	15.7715	1.1689	0.570869	6.46863	.	1.76979	12.211	26.7689	22.7777	14.0358	53204	62322.6	19.5	9.28801
2011	Louisiana	6	IP	172.507	.	66.0517	338.422	181.85	112.952	175.624	169.205	1.03794	162.831	171.165	177.979	168.296	241.879	220.027	169.823	125.487	157.072	4574836	15.3361	105.009	2236117	2338719	0.956129	1.60223e+06	24.4653	10.5545	52.4924	12.4878	59.9676	32.1296	1.58441	0.630187	4.32509	.	1.36309	13.5352	25.6584	21.9337	14.4074	58822	68903.5	20.4	9.2308
2011	NewMexico	6	IP	211.599	91.9322	75.3629	294.052	292.031	257.485	201.492	221.509	0.909632	209.833	201.631	170.236	125.504	.	.	222.012	163.297	219.866	2082224	14.5489	17.1567	1036558	1045666	0.99129	764725	24.8654	10.0991	51.4416	13.594	40.0634	2.13065	1.23123	9.16448	46.7313	.	0.678938	13.1623	20.0767	24.8716	17.089	59314	69479.8	21.5	11.1291
2011	Oklahoma	6	IP	152.937	.	57.4378	181.03	217.157	234.415	126.195	179.087	0.704657	157.346	152.874	138.106	107.924	156.29	142.914	175.875	146.539	137.05	3791508	15.1483	55.2062	1877843	1913665	0.981281	1.54867e+06	24.6771	10.1986	51.4784	13.646	68.172	7.26339	1.72789	6.87676	9.16846	0.142239	6.64923	10.8292	23.8452	24.4555	16.2033	58515	68543.9	17.2	7.46607
2011	Texas	6	IP	95.7043	22.6881	31.9354	113.576	145.876	166.401	85.3093	106.036	0.804528	110.228	100.603	90.0357	66.1298	105.985	75.9703	82.9256	109.934	94.326	25674681	17.061	98.0271	12741162	12933519	0.985127	9.8399e+06	27.0994	10.2927	52.0613	10.5467	44.7298	11.7306	3.89145	0.501556	38.1373	0.0729357	0.936374	13.8194	19.0014	22.758	17.2593	68936	80750.9	18.5	8.45483
2012	Arkansas	6	IP	132.788	.	42.4717	176.388	179.888	186.904	117.136	147.851	0.792261	129.015	130.208	127.116	179.054	.	73.5046	152.012	124.026	114.272	2949131	14.897	56.6324	1449265	1499866	0.966263	1.18875e+06	24.1301	9.76966	51.143	14.9572	73.8919	15.6718	1.33761	0.592887	6.70926	.	1.79656	11.4736	26.589	23.2815	14.5258	54116	61590	19.8	8.38608
2012	Louisiana	6	IP	152.851	.	53.6019	272.988	176.807	134.861	151.91	153.699	0.988358	144.442	155.065	151.607	161.767	174.562	179.727	178.246	111.807	135.468	4601893	15.342	105.63	2248888	2353005	0.955751	1.60096e+06	24.3188	10.3471	52.3449	12.9892	59.7308	32.2311	1.56927	0.555228	4.51197	.	1.40166	13.1659	25.6379	21.7932	15.0842	60911	69323.4	19.9	8.76572
2012	NewMexico	6	IP	205.546	.	81.8979	283.959	275.906	250.443	187.78	222.967	0.842185	215.464	190.439	158.931	127.903	.	.	219.702	171.863	206.087	2085538	14.5505	17.184	1034877	1050661	0.984977	762593	24.7345	10.0387	51.1174	14.1095	39.6572	2.05429	1.32887	9.24956	46.977	.	0.733048	12.3237	20.0859	25.3499	17.5061	59281	67468.3	20.8	10.2221
2012	Oklahoma	6	IP	161.972	.	53.5566	210.727	225.565	238.147	134.563	188.73	0.71299	168.385	150.188	153.109	123.712	152.697	151.374	193.019	112.206	151.631	3814820	15.1544	55.5457	1889807	1925013	0.981711	1.51633e+06	24.5433	10.2516	51.1544	14.0506	67.7825	7.15158	1.84876	7.2881	9.33986	0.102888	6.48633	10.3982	23.9468	24.9199	16.202	60298	68625.8	17.2	6.75861
2012	Texas	6	IP	100.655	28.4074	32.0138	116.981	153.119	189.563	90.7325	110.488	0.8212	120.421	105.46	93.2023	65.9889	111.213	79.3924	97.6481	114.128	91.206	26059203	17.0759	99.4953	12945218	13113985	0.987131	9.98011e+06	26.7897	10.3136	52.0072	10.8895	44.3395	11.8938	4.03697	0.483672	38.2242	0.0841852	0.937707	13.5346	18.9544	23.1544	17.5669	70730	80498.5	17.9	7.91829
2013	Arkansas	6	ED	65.2425	.	31.25	125.969	68.0275	38.7024	62.2986	68.0841	0.915024	68.2669	65.8758	47.8639	48.2268	.	103.632	70.3156	50.865	60.6481	2959373	14.9005	56.8291	1461544	1497829	0.975775	1.17958e+06	24.0464	9.70638	50.9216	15.3256	73.5997	15.6766	1.32494	0.598235	6.86331	.	1.9372	11.6741	26.569	23.4133	14.2973	55547	62226.5	19.7	8.09454
2013	Arkansas	6	IP	128.094	.	35.8021	189.134	172.811	159.748	112.748	142.907	0.788963	123.034	131.561	122.189	138.136	.	81.31	140.601	118.27	117.315	2959373	14.9005	56.8291	1461544	1497829	0.975775	1.17958e+06	24.0464	9.70638	50.9216	15.3256	73.5997	15.6766	1.32494	0.598235	6.86331	.	1.9372	11.6741	26.569	23.4133	14.2973	55547	62226.5	19.7	8.09454
2013	Louisiana	6	IP	154.71	.	50.2752	281.428	176.445	138.267	148.596	154.181	0.963779	139.189	136.427	182.044	166.351	122.694	181.61	200.708	115.042	132.14	4625470	15.3471	106.172	2256464	2369006	0.952494	1.61683e+06	24.0554	10.3303	52.4923	13.1221	59.5289	32.276	1.60475	0.592632	4.72644	.	1.27131	13.2272	25.2901	21.8753	15.476	63132	70723.6	19.8	7.92986
2013	NewMexico	6	IP	207.877	.	84.3486	328.332	263.339	202.668	194.548	220.88	0.880786	236.352	192.419	136.895	130.699	.	.	252.725	159.892	179.473	2085287	14.5504	17.1819	1034144	1051143	0.983828	740597	24.3652	10.3275	50.5776	14.7297	39.2789	2.00131	1.35588	9.0823	47.3102	.	0.971425	12.2601	20.3427	25.3054	17.7265	60600	67887.1	21.9	9.06301
2013	Oklahoma	6	IP	153.733	.	49.4232	203.623	220.192	205.215	124.441	182.403	0.682234	167.251	150.338	136.433	109.016	139.49	128.594	192.444	107.254	145.908	3850568	15.1637	56.0662	1906922	1943646	0.981106	1.5298e+06	24.6154	10.292	50.8629	14.2298	67.4385	7.19416	1.85513	7.52899	9.60004	.	6.38316	10.4996	24.3184	24.3987	16.2331	62014	69471.2	16.8	6.20916
2013	Texas	6	IP	98.4885	30.8212	29.8487	114.392	149.791	177.318	88.6119	108.162	0.819251	113.664	110.246	85.9493	73.2767	106.646	77.8322	94.7071	108.267	100.188	26448193	17.0907	100.98	13145494	13302699	0.988182	1.01093e+07	26.6215	10.3357	51.8263	11.2164	43.9479	11.8831	4.12091	0.449414	38.3936	0.0752112	1.12993	13.1781	19.1115	22.8828	18.2163	73422	82251	17.5	7.01856
2014	Arkansas	6	ED	71.6022	.	35.3425	130.059	81.5957	41.4917	63.2869	79.5753	0.795308	81.0291	65.7435	48.0798	54.8517	.	.	73.9022	50.6175	75.3342	2966369	14.9028	56.9634	1456778	1509591	0.965015	1.18121e+06	23.8049	9.83745	50.6816	15.6761	73.3619	15.7847	1.23231	0.576159	6.93653	.	2.1084	11.0851	26.3757	23.796	14.8622	57693	63626.1	18.9	6.75511
2014	Arkansas	6	IP	139.281	.	37.8602	205.992	194.184	160.917	118.015	159.842	0.738324	148.239	132.838	113.724	111.242	.	.	149.72	135.973	130.555	2966369	14.9028	56.9634	1456778	1509591	0.965015	1.18121e+06	23.8049	9.83745	50.6816	15.6761	73.3619	15.7847	1.23231	0.576159	6.93653	.	2.1084	11.0851	26.3757	23.796	14.8622	57693	63626.1	18.9	6.75511
2014	Louisiana	6	IP	156.541	.	52.9189	287.305	176.199	132.495	155.678	155.073	1.0039	139.011	148.497	176.157	181.676	130.138	170.546	182.002	128.932	126.957	4649676	15.3523	106.727	2272116	2377560	0.95565	1.60935e+06	23.9755	10.1986	52.2513	13.5745	59.2208	32.3073	1.69205	0.559372	4.81515	.	1.40539	12.7536	25.5127	21.96	15.8742	63728	70281.8	19.8	7.37508
2014	NewMexico	6	IP	215.449	107.015	83.5838	340.745	266.727	219.918	205.429	225.164	0.912356	256.895	187.961	158.113	126.644	.	.	265.304	161.569	185.508	2085572	14.5506	17.1843	1032779	1052793	0.98099	755538	23.978	10.1493	50.6209	15.2517	38.7303	1.97917	1.51354	9.51538	47.6682	.	0.593458	12.2652	20.4149	25.4542	17.9637	61470	67791.6	21.3	8.58858
2014	Oklahoma	6	IP	155.138	.	45.9307	199.385	224.236	221.171	122.948	186.718	0.658468	177.959	144.031	136.23	101.673	140.602	111.597	203.925	109.932	146.821	3878051	15.1708	56.4663	1920562	1957489	0.981136	1.54345e+06	24.556	10.208	50.7553	14.4807	66.9704	7.40717	1.97661	7.47107	9.76983	0.128802	6.27612	9.97951	24.0791	24.8736	16.4466	64584	71225.8	16.6	5.59139
2014	Texas	6	IP	98.5719	32.5043	29.471	115.538	147.15	178.193	90.8675	106.085	0.856555	114.943	108.439	86.3897	73.084	108.634	76.9	91.5887	102.488	98.1309	26956958	17.1098	102.923	13384317	13572641	0.986125	1.02907e+07	26.397	10.2134	51.9045	11.485	43.4329	12.0002	4.31039	0.45149	38.6106	0.0743964	1.12004	12.9481	19.2016	23.0241	18.4189	75557	83327.3	17.2	6.01301
2015	Arkansas	6	ED	90.9578	.	42.5285	158.887	109.9	58.4292	83.5596	98.0251	0.852431	100.148	87.0278	65.3565	69.914	.	.	100.254	70.7683	87.6309	2978204	14.9068	57.1907	1463576	1514628	0.966294	1.19788e+06	23.7037	9.55076	50.6918	16.0538	73.0284	15.7664	1.42381	0.698307	6.97545	.	2.10768	10.9673	25.7878	24.303	15.2382	59275	65428.9	19.1	5.79713
2015	Arkansas	6	IP	168.353	110.905	45.6565	244.434	229.296	205.251	145.705	190.188	0.76611	172.579	181.173	130.69	135.44	.	.	184.188	165.719	154.563	2978204	14.9068	57.1907	1463576	1514628	0.966294	1.19788e+06	23.7037	9.55076	50.6918	16.0538	73.0284	15.7664	1.42381	0.698307	6.97545	.	2.10768	10.9673	25.7878	24.303	15.2382	59275	65428.9	19.1	5.79713
2015	Louisiana	6	IP	204.5	.	59.5046	371.103	236.999	189.042	212.268	197.002	1.07749	191.012	200.617	211.999	202.283	242.657	210.672	231.095	166.801	157.435	4670724	15.3568	107.21	2286299	2384425	0.958847	1.6086e+06	23.8975	9.83325	52.2756	13.9937	58.9839	32.1658	1.73504	0.484828	4.89385	.	1.73658	11.8476	25.8231	22.2634	16.1021	64895	71632.4	19.6	7.01552
2015	NewMexico	6	IP	234.221	112.502	75.0574	366.902	289.795	277.166	216.369	251.449	0.860487	263.988	207.079	190.978	152.195	.	.	301.836	168.615	187.158	2085109	14.5503	17.1805	1035143	1049966	0.985882	751045	23.9516	9.98245	50.211	15.855	38.2766	2.29595	1.40434	9.28067	48.0197	.	0.722696	11.9149	20.6904	25.4103	17.9767	62747	69261.4	20.4	7.36448
2015	Oklahoma	6	IP	165.866	.	46.2155	207.909	240.18	249.76	134.221	196.82	0.68195	183.33	160.588	142.64	129.399	144.149	128.678	224.676	169.52	147.232	3911338	15.1794	56.951	1939555	1971783	0.983655	1.53868e+06	24.5721	10.0318	50.6689	14.7272	66.4098	7.3201	2.0077	7.32736	10.1363	.	6.79877	10.0007	23.9155	24.6619	16.8499	66260	73139.1	16.1	5.41317
2015	Texas	6	ED	90.9382	.	45.3461	154.389	102.615	65.6862	92.5186	89.3779	1.03514	108.431	108.556	75.9138	63.2816	104.841	73.2511	77.5461	88.1111	82.6155	27469114	17.1286	104.878	13625413	13843701	0.984232	1.04659e+07	26.2432	10.1476	51.8814	11.7277	42.9394	12.0068	4.54628	0.483991	38.8517	0.0730675	1.09876	12.8188	19.3606	22.7106	18.8667	78862	87049.5	15.9	5.48836
2015	Texas	6	IP	108.915	40.6989	29.4172	124.552	163.43	206.626	101.134	116.546	0.86776	128.577	122.529	95.0624	78.877	119.243	86.2334	105.876	114.742	103.083	27469114	17.1286	104.878	13625413	13843701	0.984232	1.04659e+07	26.2432	10.1476	51.8814	11.7277	42.9394	12.0068	4.54628	0.483991	38.8517	0.0730675	1.09876	12.8188	19.3606	22.7106	18.8667	78862	87049.5	15.9	5.48836
2016	Arkansas	6	ED	98.4359	.	44.2074	163.281	131.711	61.8676	89.2084	107.362	0.830911	102.391	94.0205	82.9992	104.548	.	.	107.251	86.483	92.7074	2988248	14.9102	57.3835	1468782	1519466	0.966644	1.17404e+06	23.6714	9.71941	50.3579	16.2513	72.7927	15.5448	1.39818	0.631106	7.17959	.	2.45368	10.8415	26.0641	23.7639	15.6591	61167	66602.9	17.2	5.04098
2016	Arkansas	6	IP	204.024	106.579	44.0923	261.704	301.154	289.109	177.114	229.857	0.770537	216.327	198.702	155.9	133.589	.	64.0033	224.03	195.63	186.955	2988248	14.9102	57.3835	1468782	1519466	0.966644	1.17404e+06	23.6714	9.71941	50.3579	16.2513	72.7927	15.5448	1.39818	0.631106	7.17959	.	2.45368	10.8415	26.0641	23.7639	15.6591	61167	66602.9	17.2	5.04098
2016	Louisiana	6	IP	287.711	66.4971	62.2052	469.903	366.262	343.072	293.238	282.405	1.03836	295.69	259.799	291.747	244.422	379.052	319.185	270.564	261.25	271.831	4681666	15.3592	107.461	2291880	2389786	0.959031	1.59448e+06	23.865	9.5984	52.1362	14.4004	58.8381	32.355	1.66439	0.544849	4.93773	.	1.65994	12.0594	26.0299	21.7754	16.2798	65696	71534.4	20.2	6.94702
2016	NewMexico	6	IP	314.419	97.3921	93.9048	451.703	413.951	413.671	300.264	328.137	0.915056	319.75	321.705	251.31	167.324	.	.	421.577	211.862	239.436	2081015	14.5484	17.1467	1030224	1050791	0.980427	741083	23.5228	9.61646	50.4235	16.4372	37.8301	1.97226	1.55434	9.32877	48.5281	.	0.786491	11.4061	20.6699	25.6189	18.7823	64515	70248.4	19.8	7.43916
2016	Oklahoma	6	IP	207.051	.	49.5178	246.107	308.464	336.586	163.16	250.108	0.652359	230.361	197.562	187.757	149.15	169.196	158.349	301.33	155.411	179.774	3923561	15.1825	57.129	1943273	1980288	0.981308	1.52435e+06	24.5174	9.93916	50.5496	14.9938	66.1532	7.32429	2.01975	7.59382	10.2951	.	6.61379	9.58656	23.9183	24.8048	17.1829	66547	72461	16.3	5.96441
2016	Texas	6	ED	101.83	7.29722	44.6329	170.265	118.344	90.3298	102.31	101.309	1.00988	120.417	114.274	93.0674	71.7382	114.239	87.727	84.5598	102.981	96.5147	27862596	17.1428	106.381	13830953	14031643	0.985697	1.06034e+07	26.1702	10.0336	51.7627	12.0335	42.5081	12.0674	4.66683	0.485508	39.0605	0.0905443	1.1211	12.4242	19.3275	22.8218	19.3301	80346	87486.3	15.6	5.50779
2016	Texas	6	IP	134.096	54.2475	31.4878	146.694	199.371	282.516	120.079	147.721	0.812877	150.036	141.749	128.34	105.363	141.179	122.37	116.108	142.552	143.228	27862596	17.1428	106.381	13830953	14031643	0.985697	1.06034e+07	26.1702	10.0336	51.7627	12.0335	42.5081	12.0674	4.66683	0.485508	39.0605	0.0905443	1.1211	12.4242	19.3275	22.8218	19.3301	80346	87486.3	15.6	5.50779
2017	Arkansas	6	ED	105.568	.	41.0498	185.207	131.024	79.1569	98.6193	112.162	0.879259	108.093	109.966	85.8718	89.445	.	.	115.003	81.9345	103.036	3004279	14.9155	57.6914	1479682	1524597	0.97054	1.18968e+06	23.5808	9.56795	50.3074	16.5439	72.3404	15.2571	1.59389	0.636093	7.44818	0.284627	2.43969	10.1638	26.0112	23.7783	16.3991	63560	67520.4	16.4	5.47986
2017	Arkansas	6	IP	207.865	86.1709	39.0368	247.966	309.756	328.951	173.53	241.097	0.719751	220.506	214.107	149.796	126.431	.	.	229.216	168.314	200.613	3004279	14.9155	57.6914	1479682	1524597	0.97054	1.18968e+06	23.5808	9.56795	50.3074	16.5439	72.3404	15.2571	1.59389	0.636093	7.44818	0.284627	2.43969	10.1638	26.0112	23.7783	16.3991	63560	67520.4	16.4	5.47986
2017	Louisiana	6	IP	231.508	43.5858	42.4062	353.087	298.672	328.047	228.774	234.087	0.977306	229.036	232.576	225.986	183.912	278.44	263.816	227.013	211.529	201.045	4684333	15.3597	107.523	2289695	2394638	0.956176	1.60945e+06	23.6798	9.70926	51.7505	14.8604	58.4733	32.4772	1.81063	0.509101	5.20074	.	1.52901	11.663	25.8129	22.2238	16.6107	65910	70016.9	19.7	6.49551
2017	NewMexico	6	IP	354.374	.	88.8941	512.74	468.197	486.89	333.619	374.735	0.89028	383.64	330.724	290.041	180.098	.	.	495.873	232.352	246.622	2088070	14.5518	17.2049	1034144	1053926	0.98123	728291	23.4533	9.90738	49.8808	16.7585	37.388	2.12785	1.40929	9.57281	48.7696	.	0.732399	11.0066	20.9658	25.9306	18.5771	64604	68629.5	19.7	6.52829
2017	Oklahoma	6	IP	216.964	.	39.1329	241.109	337.377	385.433	173.312	259.649	0.667485	252.255	210.925	181.515	158.957	161.483	146.482	326.149	164.929	197.105	3930864	15.1844	57.2353	1948986	1981878	0.983404	1.53024e+06	24.4598	9.74257	50.505	15.2926	65.5565	7.29397	2.20572	7.69297	10.6264	0.182225	6.44225	9.37658	23.795	24.879	17.4896	68020	72258.3	15.8	5.27333
2017	Texas	6	ED	96.3842	.	37.9424	161.608	114.517	90.5226	95.8993	96.8548	0.990135	118.429	103.479	87.9464	65.2952	104.378	82.643	87.4742	101.512	94.1898	28304596	17.1585	108.068	14062701	14241895	0.987418	1.08385e+07	26.0211	9.85736	51.878	12.2436	41.884	12.0943	4.80575	0.477301	39.4238	0.0844562	1.23044	11.9304	19.3672	22.8536	19.8277	82768	87925.3	14.7	5.0929
2017	Texas	6	IP	131.377	44.4703	30.1074	135.036	198.449	287.726	119.266	143.288	0.832352	146.148	140.578	127.926	100.488	136.025	121.816	114.768	144.666	142.685	28304596	17.1585	108.068	14062701	14241895	0.987418	1.08385e+07	26.0211	9.85736	51.878	12.2436	41.884	12.0943	4.80575	0.477301	39.4238	0.0844562	1.23044	11.9304	19.3672	22.8536	19.8277	82768	87925.3	14.7	5.0929
2018	Louisiana	6	IP	240.288	.	40.6519	367.462	307.864	344.765	244.578	236.093	1.03594	236.905	236.439	252.944	183.763	312.877	255.947	234.879	230.033	207.293	4659978	15.3545	106.964	2276530	2383448	0.955141	1.6281e+06	23.5534	9.37043	51.6123	15.4638	58.386	32.3909	1.63638	0.550582	5.14925	.	1.88694	11.0897	26.3336	22.0974	16.9929	69225	72046.6	18.6	6.33221
2018	NewMexico	6	IP	357.607	104.062	77.424	519.492	479.397	489.334	344.164	370.72	0.928367	361.213	369.077	294.22	231.035	.	.	514.198	254.639	215.907	2095428	14.5553	17.2655	1039641	1055787	0.984707	755637	22.9183	9.48303	50.0137	17.585	36.8917	2.19831	1.62998	9.57604	49.1178	.	0.586133	11.5479	20.6494	25.5811	19.3128	66752	69472.8	19.5	6.00318
2010	Iowa	7	ED	35.173	.	21.1191	47.8994	38.7874	41.0292	29.3019	40.9086	0.716277	49.8703	36.1524	30.4051	16.5263	.	.	36.8729	33.762	34.3731	3049883	14.9306	54.584	1505879	1544004	0.975308	1.31817e+06	23.7607	10.0471	51.345	14.8472	88.5544	3.1211	1.69698	0.299913	4.97514	.	1.35241	7.53823	24.7482	26.354	17.5327	60901	72503.9	12.6	6.63031
2010	Iowa	7	IP	63.6893	.	17.9686	72.4905	78.6504	125.675	53.0468	74.0858	0.716018	79.3431	66.7422	55.2288	43.7398	.	.	66.2055	54.4318	67.3493	3049883	14.9306	54.584	1505879	1544004	0.975308	1.31817e+06	23.7607	10.0471	51.345	14.8472	88.5544	3.1211	1.69698	0.299913	4.97514	.	1.35241	7.53823	24.7482	26.354	17.5327	60901	72503.9	12.6	6.63031
2010	Kansas	7	ED	77.519	.	47.3228	130.47	87.0909	42.1654	70.1215	83.4382	0.8404	92.923	78.8847	73.5754	53.5558	.	78.5354	95.1638	88.2183	53.3253	2859169	14.866	34.9433	1417134	1442035	0.982732	1.18432e+06	25.4209	10.2009	51.1214	13.2568	78.1157	5.76458	2.48226	0.903025	10.5324	.	2.202	8.44218	20.7024	25.3624	20.0722	63094	75114.7	13.6	7.81669
2010	Kansas	7	IP	127.682	.	40.682	155.803	173.711	219.471	107.925	147.029	0.734038	141.732	138.952	117.362	93.0401	.	134.356	148.593	105.015	101.912	2859169	14.866	34.9433	1417134	1442035	0.982732	1.18432e+06	25.4209	10.2009	51.1214	13.2568	78.1157	5.76458	2.48226	0.903025	10.5324	.	2.202	8.44218	20.7024	25.3624	20.0722	63094	75114.7	13.6	7.81669
2010	Missouri	7	ED	115.865	.	87.479	227.224	88.206	35.4836	127.19	105.037	1.21091	141.91	100.39	106.323	79.2801	156.116	119.524	122.161	80.7808	95.2486	5996231	15.6066	87.0306	2932383	3063848	0.957092	2.42702e+06	23.641	9.90307	52.399	14.0569	80.959	11.7283	1.55771	0.360927	3.55523	.	1.83881	10.3199	24.2199	23.8855	17.8672	59525	70865.7	15.3	9.92614
2010	Missouri	7	IP	215.312	32.482	90.9136	332.049	248.725	237.33	208.893	221.448	0.943303	257.731	189.816	205.602	149.572	254.132	225.69	231.272	154.233	192.762	5996231	15.6066	87.0306	2932383	3063848	0.957092	2.42702e+06	23.641	9.90307	52.399	14.0569	80.959	11.7283	1.55771	0.360927	3.55523	.	1.83881	10.3199	24.2199	23.8855	17.8672	59525	70865.7	15.3	9.92614
2010	Nabraska	7	ED	40.926	.	29.3618	65.0794	40.2027	30.121	36.9306	44.8549	0.823337	54.6672	42.4798	36.1595	22.3621	.	.	37.1706	.	45.0765	1830429	14.4201	23.8095	906540	923889	0.981222	769933	25.1507	10.1443	51.1621	13.5429	82.2062	4.40498	1.59788	0.929017	9.19446	.	1.66748	7.63572	20.9795	26.7851	19.4389	61630	73371.7	12.9	6.4863
2010	Nabraska	7	IP	87.8327	.	32.0983	112.547	108.435	149.579	72.7852	102.63	0.7092	104.473	84.4107	88.2619	68.1459	.	.	97.3159	.	75.3516	1830429	14.4201	23.8095	906540	923889	0.981222	769933	25.1507	10.1443	51.1621	13.5429	82.2062	4.40498	1.59788	0.929017	9.19446	.	1.66748	7.63572	20.9795	26.7851	19.4389	61630	73371.7	12.9	6.4863
2011	Iowa	7	ED	36.3073	.	21.4423	48.4106	41.3315	43.6469	30.5266	41.9602	0.727513	53.0255	39.2527	29.8791	13.0357	.	.	32.5533	33.4457	40.0014	3062309	14.9347	54.8064	1512251	1550058	0.975609	1.29484e+06	23.6376	10.164	51.2362	14.9622	88.3818	2.88207	1.82999	0.392155	5.0041	.	1.50987	7.46266	24.4933	26.377	18.0854	62876	73652.3	12.8	5.83638
2011	Iowa	7	IP	68.7534	.	22.3956	73.3048	87.556	135.143	54.0159	83.1649	0.649503	97.3571	70.0399	60.1999	42.7869	.	.	71.4561	65.2039	68.3334	3062309	14.9347	54.8064	1512251	1550058	0.975609	1.29484e+06	23.6376	10.164	51.2362	14.9622	88.3818	2.88207	1.82999	0.392155	5.0041	.	1.50987	7.46266	24.4933	26.377	18.0854	62876	73652.3	12.8	5.83638
2011	Kansas	7	ED	83.5	.	51.7394	140.827	92.5317	47.1183	78.6776	86.908	0.905297	96.5954	90.9455	82.4022	50.6911	.	83.8202	100.875	97.7899	58.5196	2871238	14.8703	35.0908	1423188	1448050	0.982831	1.18341e+06	25.1603	10.3346	51.2021	13.3029	77.7141	5.83961	2.34167	0.829956	10.6855	.	2.58913	7.80184	20.6322	25.9949	20.3565	64545	75607.4	13.8	7.30119
2011	Kansas	7	IP	121.923	.	36.1737	143.897	167.349	226.343	99.0164	144.517	0.685153	141.894	125.326	123.31	85.1257	.	127.578	147.441	107.298	94.4727	2871238	14.8703	35.0908	1423188	1448050	0.982831	1.18341e+06	25.1603	10.3346	51.2021	13.3029	77.7141	5.83961	2.34167	0.829956	10.6855	.	2.58913	7.80184	20.6322	25.9949	20.3565	64545	75607.4	13.8	7.30119
2011	Missouri	7	ED	126.957	.	96.3065	257.361	94.6031	32.3557	142.672	111.925	1.27471	155.499	116.628	116.75	80.5623	173.93	130.977	120.852	91.6578	103.144	6010688	15.609	87.2404	2945756	3064932	0.961116	2.43043e+06	23.5197	9.78988	52.4724	14.2181	80.7887	11.4526	1.60027	0.371438	3.59979	0.094698	2.09251	9.75768	23.819	24.5398	18.2971	61431	71959.7	15.8	9.39743
2011	Missouri	7	IP	237.223	.	96.7186	375.104	283.549	242.577	233.452	240.83	0.969363	280.403	218.954	228.301	159.092	285.048	250.847	258.375	153.439	209.058	6010688	15.609	87.2404	2945756	3064932	0.961116	2.43043e+06	23.5197	9.78988	52.4724	14.2181	80.7887	11.4526	1.60027	0.371438	3.59979	0.094698	2.09251	9.75768	23.819	24.5398	18.2971	61431	71959.7	15.8	9.39743
2011	Nabraska	7	ED	51.6876	.	27.7372	78.5508	61.415	50.3045	44.1481	59.1079	0.746907	66.8132	56.6365	42.1154	27.783	.	.	45.1943	.	59.8994	1842641	14.4267	23.9684	912496	930145	0.981026	775013	24.9981	10.0889	51.3564	13.5565	81.7753	4.54201	1.87324	0.976045	9.41203	.	1.42133	7.11337	21.4277	27.3166	19.1442	65532	76763.5	13.1	6.12039
2011	Nabraska	7	IP	89.9341	.	34.8538	113.865	118.437	141.296	75.9528	103.586	0.733233	110.624	89.5898	83.5672	66.0112	.	.	97.6218	.	79.1416	1842641	14.4267	23.9684	912496	930145	0.981026	775013	24.9981	10.0889	51.3564	13.5565	81.7753	4.54201	1.87324	0.976045	9.41203	.	1.42133	7.11337	21.4277	27.3166	19.1442	65532	76763.5	13.1	6.12039
2012	Iowa	7	ED	41.4995	.	23.832	61.301	43.532	46.8194	36.8921	46.0058	0.801899	61.6728	44.06	33.4607	21.1682	.	.	41.4319	42.8188	39.8278	3074186	14.9386	55.019	1524107	1550079	0.983245	1.30291e+06	23.5076	10.2312	50.985	15.2762	88.0137	2.9816	1.8385	0.265208	5.22558	.	1.67544	6.74253	24.0625	27.2069	18.4907	64524	73435.4	12.7	5.20224
2012	Iowa	7	IP	71.9112	.	21.04	72.9641	94.4627	148.63	60.0015	83.5598	0.718066	92.2261	72.922	65.1267	46.9549	.	.	80.0424	65.7726	69.6055	3074186	14.9386	55.019	1524107	1550079	0.983245	1.30291e+06	23.5076	10.2312	50.985	15.2762	88.0137	2.9816	1.8385	0.265208	5.22558	.	1.67544	6.74253	24.0625	27.2069	18.4907	64524	73435.4	12.7	5.20224
2012	Kansas	7	ED	82.1101	.	47.311	146.634	82.9765	53.9317	74.3887	89.3167	0.832865	99.582	87.4391	74.9842	55.1427	.	88.0586	97.6476	106.824	51.8029	2885905	14.8753	35.2701	1434617	1451288	0.988513	1.19082e+06	24.9931	10.444	50.9026	13.6603	77.4393	5.80109	2.48868	0.903945	10.942	.	2.42492	7.77888	20.55	26.1508	20.4731	66618	75818.6	14	6.43048
2012	Kansas	7	IP	120.598	.	38.5529	153.913	162.208	200.776	97.1691	143.72	0.676099	137.076	126.702	116.051	89.777	.	117.84	145.537	128.295	92.2793	2885905	14.8753	35.2701	1434617	1451288	0.988513	1.19082e+06	24.9931	10.444	50.9026	13.6603	77.4393	5.80109	2.48868	0.903945	10.942	.	2.42492	7.77888	20.55	26.1508	20.4731	66618	75818.6	14	6.43048
2012	Missouri	7	ED	136.022	.	85.1128	277.414	114.933	42.6454	148.936	123.66	1.2044	168.555	126.381	119.597	87.2945	197.91	131.955	157.479	97.9546	109.223	6021988	15.6109	87.4044	2953591	3068397	0.962584	2.38461e+06	23.3097	9.8745	52.1309	14.6849	80.5176	11.4851	1.69678	0.464963	3.6785	.	2.15709	9.38058	24.086	24.6782	18.4787	61301	69767.3	16.2	8.55891
2012	Missouri	7	IP	250.687	.	92.5381	403.723	299.355	264.568	244.943	256.186	0.956113	307.947	234.823	224.198	162.579	313.785	249.757	298.443	166.769	227.946	6021988	15.6109	87.4044	2953591	3068397	0.962584	2.38461e+06	23.3097	9.8745	52.1309	14.6849	80.5176	11.4851	1.69678	0.464963	3.6785	.	2.15709	9.38058	24.086	24.6782	18.4787	61301	69767.3	16.2	8.55891
2012	Nabraska	7	ED	53.4552	.	27.3255	83.0434	63.5966	50.7812	48.9642	57.8773	0.846	72.8294	57.9931	39.1616	28.866	.	.	43.7951	.	65.0939	1855525	14.4337	24.136	923099	932426	0.989997	773671	24.9418	10.0141	51.195	13.849	81.3282	4.60694	1.97626	0.852481	9.64061	.	1.59545	7.43095	20.5107	27.2272	19.9543	65121	74114.9	13	5.20187
2012	Nabraska	7	IP	91.316	.	32.849	115.74	112.123	165.554	75.2985	107.088	0.703146	118.525	86.0422	85.6565	64.7189	.	.	97.9423	.	78.6734	1855525	14.4337	24.136	923099	932426	0.989997	773671	24.9418	10.0141	51.195	13.849	81.3282	4.60694	1.97626	0.852481	9.64061	.	1.59545	7.43095	20.5107	27.2272	19.9543	65121	74114.9	13	5.20187
2013	Iowa	7	ED	40.6163	.	22.6366	56.7895	48.7681	43.0522	34.9557	46.166	0.757175	58.9306	45.078	34.2093	23.0498	.	.	43.6462	37.2936	39.8116	3090416	14.9438	55.3095	1528770	1561646	0.978948	1.30803e+06	23.41	10.3119	50.7584	15.5198	87.51	3.31444	2.05251	0.246892	5.40138	.	1.47475	6.75323	24.2097	27.0263	18.6671	68075	76261	12.7	4.72689
2013	Iowa	7	IP	71.9189	.	22.3111	72.3099	95.4019	141.942	63.2379	80.4298	0.78625	104.63	77.2391	59.4521	49.9661	.	.	72.9635	74.8476	67.9455	3090416	14.9438	55.3095	1528770	1561646	0.978948	1.30803e+06	23.41	10.3119	50.7584	15.5198	87.51	3.31444	2.05251	0.246892	5.40138	.	1.47475	6.75323	24.2097	27.0263	18.6671	68075	76261	12.7	4.72689
2013	Kansas	7	ED	83.0649	.	45.0614	150.138	90.1839	51.4563	77.0491	87.4299	0.881266	126.716	76.7425	81.4613	42.8538	.	70.5939	121.549	95.7867	59.7505	2893957	14.8781	35.3685	1440481	1453476	0.991059	1.20274e+06	24.8982	10.3999	50.6649	14.037	77.0548	5.8137	2.53007	0.837538	11.1413	.	2.62257	7.75748	19.9251	26.3194	21.1103	68827	77103.4	14	5.81566
2013	Kansas	7	IP	110.243	.	30.414	143.779	147.855	187.407	92.5638	127.565	0.725623	155.704	95.0391	116.286	71.4523	.	96.982	145.11	118.81	85.7774	2893957	14.8781	35.3685	1440481	1453476	0.991059	1.20274e+06	24.8982	10.3999	50.6649	14.037	77.0548	5.8137	2.53007	0.837538	11.1413	.	2.62257	7.75748	19.9251	26.3194	21.1103	68827	77103.4	14	5.81566
2013	Missouri	7	ED	138.679	.	85.0462	298.504	114.605	41.9706	151.997	125.885	1.20742	187.525	128.243	108.168	79.2193	214.788	130.98	144.236	104.023	112.852	6044171	15.6146	87.7264	2960402	3083769	0.959995	2.41096e+06	23.1475	9.89074	51.9331	15.0287	80.3937	11.4538	1.69793	0.377173	3.80115	.	2.27628	8.85247	24.0602	24.8019	19.071	63241	70845.7	15.9	7.43271
2013	Missouri	7	IP	243.379	.	83.6936	415.069	291.124	236.545	237.499	249.027	0.953707	316.263	231.273	198.815	145.834	318.187	236.474	293.679	163.149	221.523	6044171	15.6146	87.7264	2960402	3083769	0.959995	2.41096e+06	23.1475	9.89074	51.9331	15.0287	80.3937	11.4538	1.69793	0.377173	3.80115	.	2.27628	8.85247	24.0602	24.8019	19.071	63241	70845.7	15.9	7.43271
2013	Nabraska	7	ED	53.2774	.	31.6583	87.8308	49.4129	54.8629	48.5529	57.9322	0.8381	66.1367	60.2237	47.3984	33.8118	.	.	48.2609	.	59.9781	1868516	14.4407	24.305	925274	943242	0.980951	786785	24.8193	10.1447	50.8735	14.1625	80.9578	4.60312	1.99923	0.770933	9.80361	.	1.86533	7.65176	19.9378	27.5576	20.0336	67854	76013.4	13.2	4.55847
2013	Nabraska	7	IP	90.9859	.	29.9497	124.644	111.582	147.367	80.5115	101.199	0.795576	123.176	94.4327	81.8695	64.7779	.	.	99.7493	.	78.0936	1868516	14.4407	24.305	925274	943242	0.980951	786785	24.8193	10.1447	50.8735	14.1625	80.9578	4.60312	1.99923	0.770933	9.80361	.	1.86533	7.65176	19.9378	27.5576	20.0336	67854	76013.4	13.2	4.55847
2014	Iowa	7	ED	45.1266	.	22.3771	69.218	51.4209	47.9458	37.018	53.1013	0.697121	60.0316	51.1936	38.4051	35.5076	.	.	50.0693	36.9693	43.9327	3107126	14.9492	55.6085	1544801	1562325	0.988783	1.32675e+06	23.3525	10.2603	50.5968	15.7904	87.1489	3.14998	2.202	0.309514	5.50563	.	1.68394	6.34244	23.9074	27.0029	19.3284	69618	76777.5	12.2	4.32893
2014	Iowa	7	IP	72.7331	.	20.0768	75.7767	95.3024	143.815	63.0338	82.2722	0.766161	105.939	76.3286	68.5657	55.902	.	.	77.4919	66.6723	70.4092	3107126	14.9492	55.6085	1544801	1562325	0.988783	1.32675e+06	23.3525	10.2603	50.5968	15.7904	87.1489	3.14998	2.202	0.309514	5.50563	.	1.68394	6.34244	23.9074	27.0029	19.3284	69618	76777.5	12.2	4.32893
2014	Kansas	7	ED	81.849	.	36.0232	147.581	98.5808	54.5289	70.6869	91.413	0.773269	110.014	84.7238	84.6875	45.2174	.	72.7744	100.204	82.5626	70.1671	2904021	14.8816	35.4915	1444945	1459076	0.990315	1.19786e+06	24.8788	10.331	50.4124	14.3778	76.7207	5.922	2.6255	0.843658	11.3276	.	2.56055	7.59668	19.9794	26.0073	21.5378	71045	78351.3	13.6	5.1098
2014	Kansas	7	IP	104.297	.	23.8804	127.486	148.918	185.875	87.163	121.21	0.71911	148.466	96.2185	107.838	65.4158	.	91.4214	129.445	100.301	90.3662	2904021	14.8816	35.4915	1444945	1459076	0.990315	1.19786e+06	24.8788	10.331	50.4124	14.3778	76.7207	5.922	2.6255	0.843658	11.3276	.	2.56055	7.59668	19.9794	26.0073	21.5378	71045	78351.3	13.6	5.1098
2014	Missouri	7	ED	169.438	.	94.4459	362.212	148.186	61.483	187.34	152.193	1.23093	242.822	141	141.112	96.8407	256.96	176.284	157.187	122.959	125.465	6063589	15.6178	88.0082	2970513	3093076	0.960375	2.39569e+06	22.965	9.80146	51.8649	15.3686	79.9496	11.7356	1.77166	0.435171	3.84797	.	2.25998	8.82395	23.9734	24.914	19.391	65169	71871	15.5	6.77133
2014	Missouri	7	IP	261.409	.	91.9951	461.797	298.747	243.794	259.805	262.952	0.988031	362.181	224.974	224.24	154.404	345.307	261.808	303.058	167.907	233.877	6063589	15.6178	88.0082	2970513	3093076	0.960375	2.39569e+06	22.965	9.80146	51.8649	15.3686	79.9496	11.7356	1.77166	0.435171	3.84797	.	2.25998	8.82395	23.9734	24.914	19.391	65169	71871	15.5	6.77133
2014	Nabraska	7	ED	52.7532	.	28.0365	82.5815	60.1543	50.3175	46.9826	58.2234	0.806937	75.9245	60.554	46.278	34.2031	.	.	48.1669	28.164	61.7206	1881503	14.4476	24.4739	936197	945306	0.990364	781583	24.8672	10.0412	50.7054	14.3862	80.4467	4.71006	2.06707	0.954503	10.1132	.	1.70847	7.37825	20.4863	26.9066	20.2965	68359	75389	12.4	4.03294
2014	Nabraska	7	IP	78.5533	.	26.6126	85.5715	105.374	145.711	63.4489	93.4703	0.678814	109.06	87.7737	68.2793	58.1732	.	.	81.7012	52.1629	75.6082	1881503	14.4476	24.4739	936197	945306	0.990364	781583	24.8672	10.0412	50.7054	14.3862	80.4467	4.71006	2.06707	0.954503	10.1132	.	1.70847	7.37825	20.4863	26.9066	20.2965	68359	75389	12.4	4.03294
2015	Iowa	7	ED	54.2634	.	23.3056	84.0332	62.7698	62.8592	47.7495	60.5509	0.788584	83.2658	61.8945	45.7007	37.7018	.	.	56.9099	44.0279	55.8348	3123899	14.9546	55.9087	1549289	1574610	0.983919	1.31222e+06	23.3283	10.2642	50.365	16.0425	86.7658	3.41272	2.19293	0.369858	5.58014	.	1.67851	6.63062	23.9958	27.2319	18.8798	70036	77307.1	12.2	4.06119
2015	Iowa	7	IP	95.7982	.	22.683	91.5717	127.543	204.282	78.0366	113.29	0.688821	133.826	99.0103	92.023	69.8125	.	.	103.532	90.6377	90.2613	3123899	14.9546	55.9087	1549289	1574610	0.983919	1.31222e+06	23.3283	10.2642	50.365	16.0425	86.7658	3.41272	2.19293	0.369858	5.58014	.	1.67851	6.63062	23.9958	27.2319	18.8798	70036	77307.1	12.2	4.06119
2015	Kansas	7	ED	81.0349	.	39.3638	137.897	96.1707	61.5186	74.0845	87.8447	0.843357	101.807	85.6366	75.9371	50.4912	.	73.2757	97.9728	76.5254	72.0162	2911641	14.8842	35.5846	1449224	1462417	0.990979	1.18634e+06	24.7364	10.404	50.2269	14.6327	76.3713	5.91107	2.89256	0.92872	11.5509	.	2.34541	7.59189	20.2778	25.8426	21.5513	73069	80655	13	4.53287
2015	Kansas	7	IP	118.462	.	25.0699	144.993	169.038	214.805	94.9661	141.713	0.670129	154.657	107.351	115.012	86.539	.	116.149	129.325	103.999	106.298	2911641	14.8842	35.5846	1449224	1462417	0.990979	1.18634e+06	24.7364	10.404	50.2269	14.6327	76.3713	5.91107	2.89256	0.92872	11.5509	.	2.34541	7.59189	20.2778	25.8426	21.5513	73069	80655	13	4.53287
2015	Missouri	7	ED	203.517	.	106.171	440.755	182.789	72.8955	224.477	183.258	1.22493	248.475	176.636	152.655	110.335	280.928	197.234	197.637	131.718	145.324	6083672	15.6211	88.2997	2983645	3100027	0.962458	2.40655e+06	22.8902	9.7621	51.7165	15.6312	79.8657	11.6701	1.88848	0.424217	3.95177	.	2.19974	8.82276	23.8162	24.8208	19.7174	68065	75131.5	14.8	5.28299
2015	Missouri	7	IP	306.845	.	100.96	544.305	354.295	286.984	305.933	307.722	0.994187	392.75	277.678	252.791	196.816	423.388	315.839	342.873	213.407	246.343	6083672	15.6211	88.2997	2983645	3100027	0.962458	2.40655e+06	22.8902	9.7621	51.7165	15.6312	79.8657	11.6701	1.88848	0.424217	3.95177	.	2.19974	8.82276	23.8162	24.8208	19.7174	68065	75131.5	14.8	5.28299
2015	Nabraska	7	ED	56.4237	.	26.2974	83.3522	73.2226	55.9022	50.3543	62.3218	0.807972	79.8104	70.7119	38.5466	33.5045	.	.	48.4466	37.763	69.8598	1896190	14.4554	24.6649	942589	953601	0.988452	776427	24.8198	10.1771	50.3057	14.6974	80.0563	4.77457	2.10454	0.91552	10.3876	.	1.76148	7.041	20.1522	27.0839	20.9031	72308	79815	12.6	3.11329
2015	Nabraska	7	IP	99.5595	.	27.6766	102.064	140.42	194.957	89.4521	109.452	0.817276	148.864	105.555	89.3446	64.051	.	.	102.567	65.8985	98.4371	1896190	14.4554	24.6649	942589	953601	0.988452	776427	24.8198	10.1771	50.3057	14.6974	80.0563	4.77457	2.10454	0.91552	10.3876	.	1.76148	7.041	20.1522	27.0839	20.9031	72308	79815	12.6	3.11329
2016	Iowa	7	ED	75.0656	.	34.3574	102.576	94.2182	89.942	66.313	83.6282	0.792949	119.086	77.7526	69.4876	49.7578	.	.	76.9864	56.7653	80.9668	3134693	14.958	56.1019	1556668	1578025	0.986466	1.32037e+06	23.191	10.2309	50.1892	16.3889	86.404	3.56867	2.38636	0.334578	5.71227	.	1.5941	6.67184	23.4988	26.6252	20.0131	73644	80188.7	11.8	3.83589
2016	Iowa	7	IP	123.428	.	22.4023	105.727	172.12	277.781	100.805	145.662	0.692044	165.53	136.311	111.249	80.3818	.	.	129.439	109.664	122.832	3134693	14.958	56.1019	1556668	1578025	0.986466	1.32037e+06	23.191	10.2309	50.1892	16.3889	86.404	3.56867	2.38636	0.334578	5.71227	.	1.5941	6.67184	23.4988	26.6252	20.0131	73644	80188.7	11.8	3.83589
2016	Kansas	7	ED	141.872	.	53.008	247.44	179.783	117.408	127.977	155.601	0.822468	194.101	148.131	142.068	66.7034	.	113.594	148.982	110.526	166.054	2907289	14.8827	35.5314	1448853	1458436	0.993429	1.17826e+06	24.5906	10.3338	50.0213	15.0543	76.2388	5.72874	2.7428	0.743648	11.5884	.	2.9576	7.40883	20.0156	25.5107	22.4743	73385	79906.7	12.1	4.39098
2016	Kansas	7	IP	169.809	.	32.1252	187.409	256.181	324.978	141.716	197.5	0.717551	209.698	167.83	165.486	121.635	.	169.011	168.6	173.602	145.699	2907289	14.8827	35.5314	1448853	1458436	0.993429	1.17826e+06	24.5906	10.3338	50.0213	15.0543	76.2388	5.72874	2.7428	0.743648	11.5884	.	2.9576	7.40883	20.0156	25.5107	22.4743	73385	79906.7	12.1	4.39098
2016	Missouri	7	ED	256.634	.	130.144	549.897	229.926	109.832	282.367	231.703	1.21866	318.518	245.133	224.371	156.106	359.023	274.205	221.906	218.147	187.272	6093000	15.6227	88.4351	2994651	3098349	0.966531	2.41254e+06	22.8141	9.55066	51.6008	16.0344	79.6336	11.5369	1.92573	0.506942	3.99749	.	2.39931	8.31385	23.7056	24.9544	20.212	70871	77169.3	14	4.92205
2016	Missouri	7	IP	353.99	58.4291	100.454	575.204	441.03	387.09	340.328	367.084	0.927113	426.864	355.67	306.94	223.102	459.932	366.343	371.591	272.826	294.912	6093000	15.6227	88.4351	2994651	3098349	0.966531	2.41254e+06	22.8141	9.55066	51.6008	16.0344	79.6336	11.5369	1.92573	0.506942	3.99749	.	2.39931	8.31385	23.7056	24.9544	20.212	70871	77169.3	14	4.92205
2016	Nabraska	7	ED	85.8174	.	34.9685	123.075	107.372	109.157	66.1264	105.341	0.627738	110.085	93.3268	77.8697	55.6658	.	.	79.3638	57.5194	96.0619	1907116	14.4611	24.807	950124	956992	0.992823	780379	24.8587	9.92132	50.2607	14.9592	79.6986	4.71282	2.17858	0.831884	10.6155	.	1.96265	6.96683	20.0754	26.5626	21.5463	74586	81214.5	11.4	3.54088
2016	Nabraska	7	IP	160.232	125.166	36.1946	150.623	226.054	348.234	136.802	183.357	0.746096	204.048	174.612	142.868	105.009	.	.	159.863	122.684	163.29	1907116	14.4611	24.807	950124	956992	0.992823	780379	24.8587	9.92132	50.2607	14.9592	79.6986	4.71282	2.17858	0.831884	10.6155	.	1.96265	6.96683	20.0754	26.5626	21.5463	74586	81214.5	11.4	3.54088
2017	Iowa	7	ED	109.439	.	44.7922	201.17	119.488	95.1569	109.84	109.043	1.0073	164.668	117.532	88.4977	81.9573	.	.	128.332	77.2101	104.698	3145711	14.9616	56.2991	1562265	1583446	0.986623	1.3273e+06	23.2173	10.2187	49.8865	16.6774	85.8709	3.40387	2.59763	0.343039	5.90474	.	1.87983	6.33152	23.1939	26.7683	20.4121	75455	80156.6	10.7	3.53735
2017	Iowa	7	IP	146.603	.	41.1657	161.48	180.696	286.074	130.014	162.976	0.797751	187.14	159.266	126.866	110.02	.	.	154.4	136.365	141.431	3145711	14.9616	56.2991	1562265	1583446	0.986623	1.3273e+06	23.2173	10.2187	49.8865	16.6774	85.8709	3.40387	2.59763	0.343039	5.90474	.	1.87983	6.33152	23.1939	26.7683	20.4121	75455	80156.6	10.7	3.53735
2017	Kansas	7	ED	141.898	.	50.0397	236.917	191.253	122.476	125.838	157.852	0.797187	183.384	158.843	121.34	73.9292	.	110.231	172.411	96.6951	159.27	2913123	14.8847	35.6027	1452573	1460550	0.994538	1.21032e+06	24.4609	10.1616	50.0177	15.3598	75.889	5.73979	2.94667	0.735499	11.8605	.	2.82861	7.09321	19.8244	25.502	23.1747	75822	80546.5	11.9	4.047
2017	Kansas	7	IP	177.285	.	33.1285	196.858	264.239	340.129	146.618	207.682	0.705973	218.521	174.588	170.104	129.77	.	183.146	161.494	184.296	149.746	2913123	14.8847	35.6027	1452573	1460550	0.994538	1.21032e+06	24.4609	10.1616	50.0177	15.3598	75.889	5.73979	2.94667	0.735499	11.8605	.	2.82861	7.09321	19.8244	25.502	23.1747	75822	80546.5	11.9	4.047
2017	Missouri	7	ED	245.84	.	110.052	524.83	231.064	119.041	280.998	211.961	1.3257	299.937	234.019	214.087	152.391	316.262	273.507	226.913	205.509	176.385	6113532	15.626	88.7331	3002694	3110838	0.965236	2.40734e+06	22.6982	9.41511	51.3616	16.5251	79.4111	11.4235	2.03676	0.418203	4.18421	.	2.52625	8.12214	24.0161	24.4878	20.6757	72959	77505.1	13.4	4.59888
2017	Missouri	7	IP	345.613	70.7148	90.4724	566.796	423.557	390.588	336.738	354.101	0.950967	421.829	329.921	292.239	233.958	434.315	370.289	373.504	256.311	279.245	6113532	15.626	88.7331	3002694	3110838	0.965236	2.40734e+06	22.6982	9.41511	51.3616	16.5251	79.4111	11.4235	2.03676	0.418203	4.18421	.	2.52625	8.12214	24.0161	24.4878	20.6757	72959	77505.1	13.4	4.59888
2017	Nabraska	7	ED	80.833	.	28.2096	115.371	107.201	103.844	69.9706	91.611	0.763779	105.312	86.7344	79.2554	44.8534	.	.	77.39	68.1161	86.6603	1920076	14.4679	24.9756	959273	960803	0.998408	806260	24.7176	9.69883	50.2245	15.359	79.0403	4.63273	2.45397	0.813457	10.9327	.	2.12679	6.68535	20.0902	26.6208	21.8763	77235	82047.5	10.8	3.24714
2017	Nabraska	7	IP	168.493	134.242	41.0396	164.667	253.612	320.896	144.407	192.391	0.750593	237.934	179.661	139.592	116.457	.	.	173.222	94.3157	170.373	1920076	14.4679	24.9756	959273	960803	0.998408	806260	24.7176	9.69883	50.2245	15.359	79.0403	4.63273	2.45397	0.813457	10.9327	.	2.12679	6.68535	20.0902	26.6208	21.8763	77235	82047.5	10.8	3.24714
2018	Iowa	7	ED	92.4105	.	33.9357	168.215	100.846	90.664	90.1736	94.6203	0.953005	123.155	104.929	70.0465	70.9504	.	.	106.518	70.8584	86.3604	3156145	14.9649	56.4858	1564888	1591257	0.983429	1.30334e+06	23.2369	10.0744	49.6484	17.0403	85.4075	3.64803	2.53382	0.364178	6.06667	.	1.97985	6.25329	23.3207	26.5335	20.5789	77173	80318.6	11.2	3.51357
2018	Iowa	7	IP	129.519	.	30.1468	134.914	167.54	262.057	119.385	139.53	0.855624	166.677	139.507	112.829	92.2244	.	.	137.398	131.851	118.954	3156145	14.9649	56.4858	1564888	1591257	0.983429	1.30334e+06	23.2369	10.0744	49.6484	17.0403	85.4075	3.64803	2.53382	0.364178	6.06667	.	1.97985	6.25329	23.3207	26.5335	20.5789	77173	80318.6	11.2	3.51357
2018	Kansas	7	ED	116.327	.	30.5679	203.107	154.444	112.427	108.516	124.111	0.874348	166.039	116.399	96.6368	66.5827	.	95.4946	161.669	97.4926	102.915	2911510	14.8842	35.583	1449745	1461765	0.991777	1.21151e+06	24.2194	10.1299	49.7761	15.8746	75.622	5.87808	2.83166	0.921481	11.9678	.	2.779	6.99246	19.7345	25.6837	23.38	78972	82190.9	12	3.68809
2018	Kansas	7	IP	180.303	.	30.0926	193.721	274.663	350.362	153.566	206.949	0.742047	220.21	171.629	181.146	131.326	.	190.228	168.203	202.151	135.371	2911510	14.8842	35.583	1449745	1461765	0.991777	1.21151e+06	24.2194	10.1299	49.7761	15.8746	75.622	5.87808	2.83166	0.921481	11.9678	.	2.779	6.99246	19.7345	25.6837	23.38	78972	82190.9	12	3.68809
2018	Missouri	7	ED	238.112	.	93.9443	522.865	224.252	116.48	273.198	204.213	1.3378	284.331	237.037	214.093	128.888	331.601	263.625	186.092	203.316	160.796	6126452	15.6281	88.9206	3003165	3123287	0.96154	2.46565e+06	22.4882	9.23763	51.3791	16.8952	79.282	11.4965	1.98185	0.452219	4.13737	0.120543	2.52952	7.69979	23.6467	25.1227	21.1108	75013	78070.5	13.2	4.19623
2018	Missouri	7	IP	324.925	93.5166	79.7488	507.911	412.266	387.863	325.354	324.48	1.00269	399.245	319.61	270.91	201.816	422.264	342.273	358.032	241.778	258.553	6126452	15.6281	88.9206	3003165	3123287	0.96154	2.46565e+06	22.4882	9.23763	51.3791	16.8952	79.282	11.4965	1.98185	0.452219	4.13737	0.120543	2.52952	7.69979	23.6467	25.1227	21.1108	75013	78070.5	13.2	4.19623
2018	Nabraska	7	ED	81.9155	.	27.4165	122.775	107.286	99.926	70.0799	93.6875	0.748018	98.3529	85.319	82.5551	46.5815	.	.	72.8486	68.6169	96.5077	1929268	14.4727	25.0952	961213	968055	0.992932	802497	24.6148	9.74162	49.8864	15.7572	78.5407	4.72827	2.37287	0.961764	11.1173	.	2.27905	6.69744	19.8585	26.3404	22.5544	78793	82004.6	11	3.32472
2018	Nabraska	7	IP	162.029	.	36.191	143.521	229.941	364.599	144.902	179.064	0.809216	219.107	168.752	138.72	108.699	.	.	165.727	128.233	158.291	1929268	14.4727	25.0952	961213	968055	0.992932	802497	24.6148	9.74162	49.8864	15.7572	78.5407	4.72827	2.37287	0.961764	11.1173	.	2.27905	6.69744	19.8585	26.3404	22.5544	78793	82004.6	11	3.32472
2010	Colorado	8	IP	151.832	.	55.4645	153.457	212.481	297.528	127.681	176.349	0.724024	195.023	154.493	148.047	112.362	205.948	149.419	142.472	171.82	104.729	5049071	15.4347	48.6751	2531362	2517709	1.00542	2.05912e+06	24.3347	9.75126	54.9885	10.9255	69.8837	3.92383	2.64991	0.982517	20.7504	.	1.8097	8.35675	17.8465	24.3577	25.0946	72423	86221	13.4	9.78078
2010	Montana	8	IP	164.386	.	58.5764	200.774	201.04	265.618	124.829	204.034	0.611804	190.99	144.244	128.934	172.465	.	.	.	172.157	156.739	990898	13.8064	6.80768	499235	491663	1.0154	429019	22.4645	9.62218	53.0285	14.8849	87.8151	.	.	6.22112	2.84348	.	3.1203	7.15711	23.289	26.9531	20.1268	56266	66985.8	14.6	7.31142
2010	SDakota	8	ED	45.8309	.	24.3416	68.6433	55.8218	43.1738	40.1176	51.5117	0.778805	48.3055	56.9502	29.921	.	.	.	.	34.4499	49.6736	816463	13.6127	10.7574	411170	405293	1.0145	339076	24.7507	10.0438	50.7643	14.4412	84.613	1.3158	.	9.01462	2.50679	.	2.54978	8.64952	23.146	25.4108	18.043	59391	70706.2	14.4	5.84821
2010	SDakota	8	IP	100.938	.	43.1904	121.168	115.825	181.982	82.6946	119.078	0.694456	79.7987	118	102.368	83.4198	.	.	.	100.695	99.08	816463	13.6127	10.7574	411170	405293	1.0145	339076	24.7507	10.0438	50.7643	14.4412	84.613	1.3158	.	9.01462	2.50679	.	2.54978	8.64952	23.146	25.4108	18.043	59391	70706.2	14.4	5.84821
2010	Utah	8	ED	157.248	.	104.981	267.026	163.094	72.5772	149.537	165.073	0.905887	239.099	170.329	151.173	108.923	207.703	177.986	131.916	97.1432	113.212	2776469	14.8367	33.7901	1397849	1378620	1.01395	1.16532e+06	31.4672	11.4523	48.0475	9.03306	80.3331	1.03372	1.86734	1.24846	13.0366	0.936909	1.5439	7.0147	17.1227	27.0524	17.3316	68176	81164.9	13.2	9.24774
2010	Utah	8	IP	138.821	.	60.1853	204.292	200.513	179.399	126.238	151.591	0.832752	144.417	150.435	139.136	109.861	155.138	136.333	133.978	116.813	115.853	2776469	14.8367	33.7901	1397849	1378620	1.01395	1.16532e+06	31.4672	11.4523	48.0475	9.03306	80.3331	1.03372	1.86734	1.24846	13.0366	0.936909	1.5439	7.0147	17.1227	27.0524	17.3316	68176	81164.9	13.2	9.24774
2010	Wyoming	8	IP	75.7758	.	28.1324	98.1927	89.0404	133.438	53.3155	98.836	0.539435	77.5536	102.648	51.4891	41.4418	.	.	.	64.2859	77.804	564460	13.2436	5.81288	287053	277407	1.03477	250034	24.221	10.0611	53.2837	12.4342	85.7781	.	.	2.58318	8.9808	.	2.65794	6.69018	22.7645	29.782	16.5423	66710	79419.6	11.2	6.27329
2011	Colorado	8	IP	180.365	40.6248	64.753	189.762	245.951	354.443	156.91	204.173	0.768514	237.29	186.552	167.062	141.905	255.373	184.859	153.022	207.566	118.884	5116796	15.448	49.328	2569136	2547660	1.00843	2.08036e+06	24.0107	9.7895	54.9526	11.2472	69.5875	3.97208	2.80957	1.00995	20.9224	0.116264	1.58216	8.04411	17.609	25.0032	25.3232	74852	87680.9	13.5	9.21901
2011	Montana	8	IP	176.447	.	59.3769	232.625	222.871	258.383	132.473	220.496	0.600794	178.082	164.579	154.663	154.63	.	.	.	189.911	165.791	998199	13.8137	6.85783	500311	497888	1.00487	420448	22.3473	9.85124	52.6766	15.1248	87.4202	.	.	6.67642	2.93839	.	2.96494	6.43241	24.0289	27.1071	20.0165	56992	66759.9	14.8	7.82388
2011	NDakota	8	ED	86.9062	.	68.6197	147.082	73.8682	62.6535	75.5395	98.3775	0.767853	74.9768	101.41	75.6307	.	.	.	.	73.6554	93.7056	683932	13.4356	9.91292	343944	339988	1.01164	295310	22.1189	12.3563	51.1292	14.3956	88.5271	1.00259	1.03373	5.63141	2.18194	.	1.62326	7.24295	21.0612	31.2936	18.2833	66005	77317.6	12.2	3.0972
2011	NDakota	8	IP	156.604	.	56.3486	193.032	221.83	230.517	137.669	175.713	0.783488	160.415	162.006	143.601	.	.	.	.	138.354	169.887	683932	13.4356	9.91292	343944	339988	1.01164	295310	22.1189	12.3563	51.1292	14.3956	88.5271	1.00259	1.03373	5.63141	2.18194	.	1.62326	7.24295	21.0612	31.2936	18.2833	66005	77317.6	12.2	3.0972
2011	SDakota	8	ED	41.4493	.	21.951	68.8023	44.8128	38.4887	36.2904	46.6007	0.778752	45.4423	48.9518	30.5816	.	.	.	.	29.0124	47.733	824082	13.622	10.8578	410505	413577	0.992572	342108	24.4938	10.2714	50.6701	14.5647	84.5536	1.15486	0.953182	8.6802	2.77873	.	1.87942	7.83713	23.3392	26.5122	17.7525	61224	71717.2	13.9	5.3645
2011	SDakota	8	IP	97.8744	.	39.9585	127.057	111.446	166.512	86.8636	108.869	0.797869	87.8818	109.305	91.5451	72.1087	.	.	.	91.927	98.7304	824082	13.622	10.8578	410505	413577	0.992572	342108	24.4938	10.2714	50.6701	14.5647	84.5536	1.15486	0.953182	8.6802	2.77873	.	1.87942	7.83713	23.3392	26.5122	17.7525	61224	71717.2	13.9	5.3645
2011	Utah	8	ED	151.151	.	102.16	251.295	155.761	78.3594	151.94	150.281	1.01104	192.921	158.068	152.551	111.353	177.808	215.566	140.572	94.6754	118.81	2817222	14.8513	34.2861	1417639	1399583	1.0129	1.16065e+06	31.2747	11.624	47.9318	9.16946	79.874	1.15447	2.01188	1.12859	13.2369	0.96581	1.62838	6.94533	16.8575	27.3008	17.6787	69550	81470.2	13.5	7.90884
2011	Utah	8	IP	151.383	.	68.5122	226.379	199.03	208.882	136.492	166.437	0.820085	152.026	160.404	154.134	122.014	162.771	170.731	152.167	114.744	130.693	2817222	14.8513	34.2861	1417639	1399583	1.0129	1.16065e+06	31.2747	11.624	47.9318	9.16946	79.874	1.15447	2.01188	1.12859	13.2369	0.96581	1.62838	6.94533	16.8575	27.3008	17.6787	69550	81470.2	13.5	7.90884
2011	Wyoming	8	IP	69.3792	.	30.3841	97.4454	91.0094	78.0828	54.297	84.9671	0.639036	125.556	80.7158	46.8478	36.0214	.	.	.	49.2253	76.4552	568158	13.2502	5.85097	289416	278742	1.03829	238655	23.777	10.1132	53.4321	12.6776	85.5519	.	.	2.15451	9.10979	.	3.1838	6.58327	23.4059	29.2271	17.0728	68886	80692.4	11.3	5.05329
2012	Colorado	8	IP	195.548	48.4282	67.8312	197.848	266.397	421.842	171.204	220.261	0.777279	257.739	206.191	178.489	150.52	297.347	193.737	159.78	241.123	130.212	5187582	15.4618	50.0104	2601370	2586212	1.00586	2.10111e+06	23.7357	9.86242	54.625	11.777	69.3934	4.20797	2.83527	0.924303	20.9875	.	1.65162	7.72114	17.2371	25.36	25.9363	76489	87052.9	13.7	7.74364
2012	Montana	8	IP	171.29	.	51.0842	234.226	190.908	298.306	127.588	215.072	0.593234	193.738	152.575	128.678	137.951	.	.	.	195.666	154.498	1005141	13.8206	6.90553	503458	501683	1.00354	433029	21.9014	9.77286	52.5483	15.7774	87.2298	.	.	6.48148	3.13041	.	3.15836	6.51243	23.2539	27.5408	20.7914	59991	68276.4	15.5	7.07658
2012	NDakota	8	ED	71.2078	.	40.584	140.322	66.1034	45.269	57.6814	84.854	0.679772	60.3358	75.6831	76.2836	.	.	.	.	69.5463	68.0457	699628	13.4583	10.1404	357591	342037	1.04547	295745	22.0257	12.5247	51.0188	14.4308	88.0745	1.4582	.	5.33155	2.38298	.	2.75275	6.53449	21.6825	30.4323	19.3905	72495	82507.3	11.2	3.28164
2012	NDakota	8	IP	207.813	.	68.9229	293.968	270.281	301.659	174.252	241.672	0.721026	225.837	192.759	224.99	78.8264	.	.	.	186.745	221.458	699628	13.4583	10.1404	357591	342037	1.04547	295745	22.0257	12.5247	51.0188	14.4308	88.0745	1.4582	.	5.33155	2.38298	.	2.75275	6.53449	21.6825	30.4323	19.3905	72495	82507.3	11.2	3.28164
2012	SDakota	8	ED	53.8987	.	31.5857	85.107	55.6047	56.3669	42.8266	64.9339	0.659541	65.5636	55.9063	38.8233	.	.	.	.	41.6949	60.1008	833354	13.6332	10.9799	417803	415551	1.00542	336966	24.506	10.1805	50.7827	14.5307	83.8184	1.56656	1.14441	8.79638	2.97221	.	1.70204	7.82348	24.1775	25.6071	17.896	62807	71481.3	13.4	4.6096
2012	SDakota	8	IP	108.399	.	46.8244	129.182	110.474	218.596	93.0861	123.662	0.752746	113.08	114.287	92.0261	80.1756	.	.	.	99.634	112.494	833354	13.6332	10.9799	417803	415551	1.00542	336966	24.506	10.1805	50.7827	14.5307	83.8184	1.56656	1.14441	8.79638	2.97221	.	1.70204	7.82348	24.1775	25.6071	17.896	62807	71481.3	13.4	4.6096
2012	Utah	8	ED	158.206	.	105.927	270.013	152.274	85.0608	158.123	158.291	0.998938	207.976	150.143	155.644	120.101	202.312	209.524	134.119	95.6807	126.317	2855287	14.8647	34.7494	1435028	1420259	1.0104	1.17018e+06	31.0718	11.4442	47.962	9.52206	79.8135	1.11362	2.19155	1.1014	13.2888	0.902361	1.58881	6.62698	16.5862	27.2549	18.4601	71875	81801.7	12.8	6.71324
2012	Utah	8	IP	157.46	.	69.67	234.685	207.548	223.073	139.825	175.303	0.797622	186.897	165.162	152.736	127.131	165.785	145.671	155.786	155.016	139.215	2855287	14.8647	34.7494	1435028	1420259	1.0104	1.17018e+06	31.0718	11.4442	47.962	9.52206	79.8135	1.11362	2.19155	1.1014	13.2888	0.902361	1.58881	6.62698	16.5862	27.2549	18.4601	71875	81801.7	12.8	6.71324
2012	Wyoming	8	IP	77.7615	.	30.4222	103.946	104.406	104.392	58.3616	97.7834	0.596845	.	88.5123	61.5864	54.1664	.	.	.	80.0278	75.3076	576412	13.2646	5.93597	292736	283676	1.03194	244003	23.7001	10.2114	53.0683	13.0202	84.6048	.	.	2.1469	9.42312	.	3.82522	7.02727	23.2258	29.1001	16.957	68218	77639.6	12.6	5.58186
2013	Colorado	8	IP	175.623	43.1785	61.6739	180.585	241.915	340.425	157.059	194.204	0.80873	222.171	200.274	160.024	130.727	250.802	170.557	143.087	231.109	127.793	5268367	15.4772	50.7892	2645976	2622391	1.00899	2.12501e+06	23.5619	9.7337	54.4626	12.2418	69.1491	3.97761	2.86335	0.827828	21.0393	0.157829	1.98507	7.87485	16.9764	25.3881	26.2753	79381	88926.6	13	6.92479
2013	Montana	8	IP	183.445	.	50.6799	251.495	228.87	274.331	142.887	224.23	0.637233	209.507	158.259	154.957	195.452	.	.	.	242.347	146.692	1015165	13.8306	6.97439	507018	508147	0.997778	424545	22.0748	10.0378	51.626	16.2614	87.0376	.	0.645018	6.8182	3.26853	.	2.23067	6.56182	22.7766	28.3951	20.2495	62831	70386.4	16.5	6.42319
2013	NDakota	8	ED	83.4079	.	52.7237	137.716	83.7574	68.2029	72.135	94.9145	0.76	99.846	76.606	94.3441	.	.	.	.	58.3305	101.173	723393	13.4917	10.4849	369155	354238	1.04211	303727	22.2138	13.1167	50.4933	14.1762	87.3862	.	1.25741	5.55908	2.43726	.	3.36	6.70364	21.3519	30.828	18.9674	73806	82681.2	11.8	2.58588
2013	NDakota	8	IP	159.348	.	61.7525	204.757	192.517	249.641	129.761	189.549	0.684578	226.326	157.184	140.814	118.377	.	.	.	145.208	168.033	723393	13.4917	10.4849	369155	354238	1.04211	303727	22.2138	13.1167	50.4933	14.1762	87.3862	.	1.25741	5.55908	2.43726	.	3.36	6.70364	21.3519	30.828	18.9674	73806	82681.2	11.8	2.58588
2013	SDakota	8	ED	57.8539	.	33.8951	103.285	56.7027	45.8113	46.6554	69.0553	0.675624	58.2438	68.2077	46.6867	.	.	.	.	54.1384	56.6262	844877	13.6469	11.1317	424160	420717	1.00818	351126	24.6759	10.1124	50.4755	14.7362	83.4465	1.5388	1.07767	8.5197	3.21775	.	2.19961	7.03509	23.5259	26.6483	18.0497	64346	72083.6	14.2	3.96337
2013	SDakota	8	IP	125.938	.	53.7582	159.176	143.185	212.803	113.115	138.765	0.81515	151.009	135.886	94.2438	104.139	.	.	.	121.56	126.998	844877	13.6469	11.1317	424160	420717	1.00818	351126	24.6759	10.1124	50.4755	14.7362	83.4465	1.5388	1.07767	8.5197	3.21775	.	2.19961	7.03509	23.5259	26.6483	18.0497	64346	72083.6	14.2	3.96337
2013	Utah	8	ED	151.906	.	93.4107	271.642	146.59	86.9455	151.604	152.21	0.996016	209.734	172.84	139.757	109.435	195.433	150.618	122.834	116.335	133.023	2900872	14.8805	35.3042	1458758	1442114	1.01154	1.19712e+06	30.9159	11.4997	47.8397	9.74466	79.5257	1.12911	2.16042	1.14879	13.3604	0.948439	1.7271	6.37805	16.4642	27.4588	18.783	75223	84268.6	12.7	5.42525
2013	Utah	8	IP	168.927	.	68.8491	260.183	227.052	234.422	152.803	185.178	0.825167	179.578	176.697	164.884	141.197	192.016	163.044	166.756	139.844	122.429	2900872	14.8805	35.3042	1458758	1442114	1.01154	1.19712e+06	30.9159	11.4997	47.8397	9.74466	79.5257	1.12911	2.16042	1.14879	13.3604	0.948439	1.7271	6.37805	16.4642	27.4588	18.783	75223	84268.6	12.7	5.42525
2013	Wyoming	8	IP	89.4894	.	25.3439	131.382	114.395	123.508	69.2814	110.1	0.629258	.	93.7823	66.8081	82.1471	.	.	.	102.433	80.9529	582658	13.2754	6.00029	297497	285161	1.04326	251187	23.9892	10.1207	52.5797	13.3104	84.7241	.	.	2.347	8.87931	.	4.04955	5.53782	21.9008	30.3471	18.2251	71780	80411.5	10.9	5.04463
2014	Colorado	8	IP	186.139	41.7807	58.4972	192.415	263.579	353.715	165.951	206.431	0.803905	271.604	205.251	172.85	130.294	246.243	178.878	150.381	346.553	149.93	5355866	15.4937	51.6328	2692599	2663267	1.01101	2.16758e+06	23.2856	9.78848	54.2376	12.6884	68.8353	4.02262	2.94925	1.04155	21.1937	0.124704	1.83287	7.53417	17.378	25.0064	26.7959	82295	90758.2	12	5.37147
2014	Montana	8	ED	131.65	.	65.2989	219.623	147.329	109.574	107.868	155.616	0.693168	156.564	111.787	112.437	89.569	.	.	.	120.822	132.263	1023579	13.8388	7.0322	513409	510170	1.00635	426065	21.9448	10.0732	51.3587	16.6233	86.7096	.	0.798766	6.84217	3.38694	.	2.26255	6.37041	24.318	26.7731	20.5936	62309	68716.9	15.4	4.8228
2014	Montana	8	IP	213.571	.	50.1706	269.283	273.584	351.902	163.35	264.18	0.61833	277.737	167.575	194.414	187.517	.	.	.	263.795	179.989	1023579	13.8388	7.0322	513409	510170	1.00635	426065	21.9448	10.0732	51.3587	16.6233	86.7096	.	0.798766	6.84217	3.38694	.	2.26255	6.37041	24.318	26.7731	20.5936	62309	68716.9	15.4	4.8228
2014	NDakota	8	ED	100.332	.	61.1721	191.484	94.3242	54.168	86.379	114.654	0.75339	116.496	92.7416	108.464	84.5847	.	.	.	82.6182	109.283	739482	13.5137	10.7181	376324	363158	1.03625	311577	22.6545	12.5907	50.5991	14.1557	86.774	2.01628	1.20341	5.36443	2.78817	.	1.85373	6.42326	21.0002	30.6198	19.367	79136	87274.3	11.5	2.92737
2014	NDakota	8	IP	161.528	.	55.1874	231.258	184.066	244.698	133.374	190.426	0.700401	253.081	167.071	158.528	117.256	.	.	.	151.623	165.085	739482	13.5137	10.7181	376324	363158	1.03625	311577	22.6545	12.5907	50.5991	14.1557	86.774	2.01628	1.20341	5.36443	2.78817	.	1.85373	6.42326	21.0002	30.6198	19.367	79136	87274.3	11.5	2.92737
2014	SDakota	8	ED	63.1243	.	33.7867	118.47	59.4796	50.9861	61.2336	65.0262	0.941676	83.9867	69.4275	51.6417	49.6215	.	.	.	68.1922	55.2871	853175	13.6567	11.2411	427381	425794	1.00373	347343	24.7186	10.1731	49.9468	15.1615	83.1699	1.73821	1.29129	8.41691	3.36613	.	2.01752	7.03168	23.0361	26.3912	18.8224	66580	73427.1	14.2	3.79928
2014	SDakota	8	IP	128.329	.	45.4832	163.768	154.796	218.403	108.58	148.196	0.73268	134.086	130.237	132.792	75.1522	.	.	.	122.309	133.089	853175	13.6567	11.2411	427381	425794	1.00373	347343	24.7186	10.1731	49.9468	15.1615	83.1699	1.73821	1.29129	8.41691	3.36613	.	2.01752	7.03168	23.0361	26.3912	18.8224	66580	73427.1	14.2	3.79928
2014	Utah	8	ED	173.192	.	91.2979	330.061	169.369	95.3224	179.369	166.825	1.07519	233.001	194.481	165.589	120.943	236.793	252.815	131.032	141.089	119.082	2942902	14.8949	35.8157	1479527	1463375	1.01104	1.22636e+06	30.7706	11.3024	47.9036	10.0234	79.1856	1.13901	2.24472	1.11706	13.4935	0.863943	1.95613	6.57536	16.6235	27.2806	18.7612	77413	85374.2	11.7	4.93713
2014	Utah	8	IP	204.449	.	69.9378	325.04	288.404	270.634	189.72	219.3	0.865116	260.112	221	200.3	155.825	237.314	249.061	195.7	162.519	145.866	2942902	14.8949	35.8157	1479527	1463375	1.01104	1.22636e+06	30.7706	11.3024	47.9036	10.0234	79.1856	1.13901	2.24472	1.11706	13.4935	0.863943	1.95613	6.57536	16.6235	27.2806	18.7612	77413	85374.2	11.7	4.93713
2014	Wyoming	8	ED	98.8303	.	48.6765	193.679	86.1098	75.1849	88.4163	109.303	0.808906	.	119.363	85.6374	80.2233	.	.	.	111.816	84.2468	584153	13.2779	6.01568	297181	286972	1.03557	246340	23.5835	9.83081	52.8338	13.7519	84.0348	.	.	2.58032	9.76884	.	3.616	6.17362	21.4886	30.4602	18.3606	72305	79740.8	11.2	4.28649
2014	Wyoming	8	IP	96.6695	.	24.3671	142.506	125.785	133.931	74.0312	118.107	0.626812	.	100.87	78.6558	93.0109	.	.	.	120.867	83.1509	584153	13.2779	6.01568	297181	286972	1.03557	246340	23.5835	9.83081	52.8338	13.7519	84.0348	.	.	2.58032	9.76884	.	3.616	6.17362	21.4886	30.4602	18.3606	72305	79740.8	11.2	4.28649
2015	Colorado	8	IP	204.7	52.2663	62.7731	217.758	276.84	395.453	183.619	225.722	0.813471	290.67	225.762	193.397	142.877	265.299	191.136	180.495	354.539	165.984	5456574	15.5123	52.6036	2741020	2715554	1.00938	2.2295e+06	23.0323	9.67547	54.2516	13.0406	68.4906	4.11997	2.98502	0.900528	21.3372	0.167431	1.99924	7.21823	17.4954	24.7343	27.5198	85915	94834.7	11.5	5.13086
2015	Montana	8	ED	145.687	.	75.0003	234.633	174.38	110.178	119.56	172.039	0.694959	172.602	141.413	110.653	124.1	.	.	.	115.244	156.792	1032949	13.8479	7.09657	519026	513923	1.00993	427286	21.9011	9.71907	51.0575	17.3223	86.6011	.	0.878165	6.30292	3.61121	.	2.60661	5.9508	24.9899	25.5922	21.5074	66110	72973.5	14.6	4.42837
2015	Montana	8	IP	239.945	.	44.9752	275.333	316.757	430.542	194.988	285.288	0.683476	285.258	247.777	165.924	218.57	.	.	.	266.37	220.235	1032949	13.8479	7.09657	519026	513923	1.00993	427286	21.9011	9.71907	51.0575	17.3223	86.6011	.	0.878165	6.30292	3.61121	.	2.60661	5.9508	24.9899	25.5922	21.5074	66110	72973.5	14.6	4.42837
2015	NDakota	8	ED	117.979	.	77.8186	205.859	110.378	79.943	104.954	131.467	0.798328	128.194	102.586	130.05	104.891	.	.	.	115.391	113.72	756928	13.537	10.9709	388152	368776	1.05254	315005	22.6328	12.3654	50.8186	14.1833	85.9136	2.07166	1.33487	4.9866	3.44273	.	2.25054	6.14877	21.1926	29.5028	20.6004	81460	89917.2	11	2.51184
2015	NDakota	8	IP	201.119	.	73.9351	242.484	265.166	317.057	168.118	235.295	0.714499	274.752	179.862	246.311	141.992	.	.	.	202.386	195.615	756928	13.537	10.9709	388152	368776	1.05254	315005	22.6328	12.3654	50.8186	14.1833	85.9136	2.07166	1.33487	4.9866	3.44273	.	2.25054	6.14877	21.1926	29.5028	20.6004	81460	89917.2	11	2.51184
2015	SDakota	8	ED	69.3348	.	31.237	108.741	84.337	70.3481	58.7084	80.0385	0.733502	87.2361	77.8524	58.3578	40.7856	.	.	.	73.4807	59.6837	858469	13.6629	11.3108	431540	426929	1.0108	355757	24.4249	9.98067	49.9255	15.6689	82.7847	1.53436	1.38747	8.28242	3.5038	.	2.50725	7.18957	23.4796	25.8437	19.0066	68723	75857.8	13.7	3.94059
2015	SDakota	8	IP	141.472	.	41.6355	195.744	157.23	255.028	124.25	158.82	0.782336	171.839	146.767	132.977	70.863	.	.	.	137.889	142.311	858469	13.6629	11.3108	431540	426929	1.0108	355757	24.4249	9.98067	49.9255	15.6689	82.7847	1.53436	1.38747	8.28242	3.5038	.	2.50725	7.18957	23.4796	25.8437	19.0066	68723	75857.8	13.7	3.94059
2015	Utah	8	ED	214.119	.	101.985	419.514	224.566	100.435	222.809	205.338	1.08509	303.691	227.5	204.388	152.399	292.531	366.178	165.188	139.704	157.105	2995919	14.9128	36.4609	1506383	1489536	1.01131	1.23229e+06	30.4525	11.4034	47.8687	10.2754	78.9127	1.15237	2.3013	1.18184	13.6623	0.797285	1.99228	6.39048	17.6059	26.2858	19.2652	79860	88151.1	11.3	3.94372
2015	Utah	8	IP	266.129	59.5061	83.4389	406.799	384.264	398.737	256.64	275.515	0.931493	380.519	272.028	259.422	204.941	306.701	281.72	246.461	218.166	235.347	2995919	14.9128	36.4609	1506383	1489536	1.01131	1.23229e+06	30.4525	11.4034	47.8687	10.2754	78.9127	1.15237	2.3013	1.18184	13.6623	0.797285	1.99228	6.39048	17.6059	26.2858	19.2652	79860	88151.1	11.3	3.94372
2015	Wyoming	8	ED	105.032	.	50.0189	180.569	114.21	84.7591	92.7503	117.473	0.789543	138.137	143.483	99.5581	50.9528	.	.	.	123.043	90.304	586107	13.2813	6.03581	295102	291005	1.01408	248070	23.8011	9.87192	52.243	14.0839	84.0562	.	.	2.21257	9.86936	.	3.86192	6.70365	22.4685	29.1851	17.8981	76934	84921.3	11.1	4.80504
2015	Wyoming	8	IP	97.8938	.	24.1269	116.1	132.276	176.249	73.1304	123.329	0.592971	.	127.564	86.0696	73.1313	.	.	.	128.037	81.6012	586107	13.2813	6.03581	295102	291005	1.01408	248070	23.8011	9.87192	52.243	14.0839	84.0562	.	.	2.21257	9.86936	.	3.86192	6.70365	22.4685	29.1851	17.8981	76934	84921.3	11.1	4.80504
2016	Colorado	8	IP	248.652	48.0594	65.3425	253.64	341.992	508.814	223.505	273.547	0.817062	330.922	274.098	242.78	175.025	303.618	222.421	229.674	453.147	216.471	5540545	15.5276	53.4131	2790701	2749844	1.01486	2.26325e+06	22.7507	9.64755	54.1905	13.4112	68.5263	4.22597	3.1757	0.988044	21.3195	0.150256	1.61416	6.97139	17.9693	24.2165	28.0246	88246	96088.4	11	4.6539
2016	Montana	8	ED	183.169	.	61.755	314.912	208.743	188.123	158.281	208.058	0.760752	224.458	172.285	136.571	125.964	.	.	.	155.334	191.326	1042520	13.8572	7.16233	526023	516497	1.01844	439783	21.9347	9.71013	50.717	17.6381	86.4141	.	0.808809	6.35297	3.55773	.	2.86642	5.99939	23.2701	26.8584	22.0057	69308	75467.4	13.3	4.72103
2016	Montana	8	IP	301.398	.	47.5976	329.096	388.965	593.468	236.162	366.179	0.644937	327.723	320.068	230.527	234.571	.	.	.	336.493	277.053	1042520	13.8572	7.16233	526023	516497	1.01844	439783	21.9347	9.71013	50.717	17.6381	86.4141	.	0.808809	6.35297	3.55773	.	2.86642	5.99939	23.2701	26.8584	22.0057	69308	75467.4	13.3	4.72103
2016	NDakota	8	ED	177.172	.	100.722	313.374	164.982	149.987	159.889	195.269	0.818814	167.531	147.519	193.333	154.489	.	.	.	190.616	156.636	757953	13.5384	10.9858	390181	367772	1.06093	316426	23.0351	11.6555	50.8163	14.4931	85.0594	2.53974	.	5.49493	3.48755	.	3.41842	5.7794	21.347	29.0849	20.6883	79185	86222.2	10.7	2.6516
2016	NDakota	8	IP	291.371	.	66.7913	324.554	391.138	599.523	240.099	344.526	0.696896	299.697	330.549	307.063	172.923	.	.	.	306.236	269.012	757953	13.5384	10.9858	390181	367772	1.06093	316426	23.0351	11.6555	50.8163	14.4931	85.0594	2.53974	.	5.49493	3.48755	.	3.41842	5.7794	21.347	29.0849	20.6883	79185	86222.2	10.7	2.6516
2016	SDakota	8	ED	92.01	.	44.0633	145.307	108.985	92.3172	81.1908	102.92	0.78887	98.6908	97.0586	83.1467	64.4065	.	.	.	103.981	74.8555	865454	13.671	11.4029	435668	429786	1.01369	345784	24.7155	9.89758	49.4914	15.8956	82.4209	1.67819	1.49667	8.94074	3.72371	.	1.73978	7.15951	21.8424	26.4257	19.8014	71385	77729	13.3	3.85021
2016	SDakota	8	IP	152.674	.	46.7211	191.573	179.24	285.322	132.001	173.521	0.760721	140.261	178.164	147.264	95.3158	.	.	.	129.443	168.877	865454	13.671	11.4029	435668	429786	1.01369	345784	24.7155	9.89758	49.4914	15.8956	82.4209	1.67819	1.49667	8.94074	3.72371	.	1.73978	7.15951	21.8424	26.4257	19.8014	71385	77729	13.3	3.85021
2016	Utah	8	ED	257.56	.	95.7989	518.432	295.269	151.789	266.972	247.781	1.07745	361.264	292.028	248.063	176.635	332.291	442.815	206.427	162.832	231.569	3051217	14.9311	37.1339	1538145	1513072	1.01657	1.24994e+06	30.2124	11.3439	47.9728	10.4709	78.6975	1.07498	2.29908	1.039	13.7794	0.965615	2.14446	6.23478	16.7379	27.0719	19.8013	84117	91592.5	10.2	4.04971
2016	Utah	8	IP	315.298	68.5662	72.4288	470.742	480.023	561.639	296.392	334.136	0.887042	459.144	334.935	306.372	244.65	369.927	324.512	287.895	267.778	261.227	3051217	14.9311	37.1339	1538145	1513072	1.01657	1.24994e+06	30.2124	11.3439	47.9728	10.4709	78.6975	1.07498	2.29908	1.039	13.7794	0.965615	2.14446	6.23478	16.7379	27.0719	19.8013	84117	91592.5	10.2	4.04971
2016	Wyoming	8	ED	144.551	.	57.444	241.997	165.138	141.791	135.072	154.411	0.874761	232.421	180.157	138.1	69.2559	.	.	.	134.681	138.145	585501	13.2802	6.02957	298205	287296	1.03797	247193	24.058	9.19674	51.7866	14.9586	84.3855	.	.	2.25345	9.60955	.	3.75149	6.0677	22.5361	28.7008	18.7041	75574	82290.3	11.3	5.49425
2016	Wyoming	8	IP	127.713	.	23.7772	139.679	182.44	247.733	92.093	164.027	0.56145	126.273	161.452	108.093	98.8363	.	.	.	147.688	114.348	585501	13.2802	6.02957	298205	287296	1.03797	247193	24.058	9.19674	51.7866	14.9586	84.3855	.	.	2.25345	9.60955	.	3.75149	6.0677	22.5361	28.7008	18.7041	75574	82290.3	11.3	5.49425
2017	Colorado	8	ED	244.685	.	131.115	445.863	225.597	152.188	254.93	234.287	1.08811	461.907	265.967	216.004	130.681	259.434	184.322	206.624	627.817	266.585	5607154	15.5396	54.0553	2820169	2786985	1.01191	2.2884e+06	22.5134	9.3225	54.3657	13.7984	68.1639	4.09184	3.19683	1.01285	21.5211	0.149809	1.86362	6.77923	17.5301	23.9283	29.2489	92465	98226.5	10.3	4.1448
2017	Colorado	8	IP	236.111	62.2034	56.2119	256.676	319.549	463.314	212.249	260.147	0.815883	332.081	262.263	233.828	161.637	261.427	213.123	219.016	387.23	253.718	5607154	15.5396	54.0553	2820169	2786985	1.01191	2.2884e+06	22.5134	9.3225	54.3657	13.7984	68.1639	4.09184	3.19683	1.01285	21.5211	0.149809	1.86362	6.77923	17.5301	23.9283	29.2489	92465	98226.5	10.3	4.1448
2017	Montana	8	ED	176.543	.	69.2019	293.44	212.111	159.456	160.977	192.238	0.837385	235.687	146.827	137.745	136.578	.	.	.	173.966	170.645	1050493	13.8648	7.21711	526357	524136	1.00424	447710	21.8845	9.22729	50.7809	18.1073	86.2663	.	.	6.17881	3.70616	.	3.84876	5.9479	22.9009	26.1577	23.1183	70994	75417.6	12.5	3.45704
2017	Montana	8	IP	294.411	.	46.3114	307.328	382.347	584.876	243.352	345.895	0.703542	331.968	278.848	241.874	224.35	.	.	.	335.973	265.296	1050493	13.8648	7.21711	526357	524136	1.00424	447710	21.8845	9.22729	50.7809	18.1073	86.2663	.	.	6.17881	3.70616	.	3.84876	5.9479	22.9009	26.1577	23.1183	70994	75417.6	12.5	3.45704
2017	NDakota	8	ED	165.778	.	73.9862	291.921	167.687	164.248	148.023	184.45	0.802513	153.514	166.468	167.671	151.914	.	.	.	167.459	156.108	755393	13.535	10.9487	388300	367093	1.05777	316706	22.92	11.4315	50.7332	14.9153	84.3655	3.08369	.	5.5211	3.50533	.	3.52439	5.62129	20.9779	28.7264	21.8201	80663	85689.1	10.3	2.82279
2017	NDakota	8	IP	284.042	.	60.4571	327.561	381.329	578.276	237.93	332.538	0.715498	333.846	325.3	290.64	176.019	.	.	.	298.051	263.54	755393	13.535	10.9487	388300	367093	1.05777	316706	22.92	11.4315	50.7332	14.9153	84.3655	3.08369	.	5.5211	3.50533	.	3.52439	5.62129	20.9779	28.7264	21.8201	80663	85689.1	10.3	2.82279
2017	SDakota	8	ED	85.4887	.	27.6486	126.077	116.109	104.235	78.1596	92.9069	0.841268	86.4106	96.4531	75.1502	52.7181	.	.	.	83.7122	83.5107	869666	13.6759	11.4584	438429	431237	1.01668	352044	24.5184	9.41499	49.7516	16.315	82.3221	1.95328	1.23898	8.74796	3.59655	.	2.14117	6.82046	23.0412	25.9348	19.6851	73458	78035.2	13	3.4178
2017	SDakota	8	IP	162.207	.	47.5781	168.251	211.222	326.874	128.483	196.341	0.654383	158.498	182.09	143.582	123.51	.	.	.	145.897	179.964	869666	13.6759	11.4584	438429	431237	1.01668	352044	24.5184	9.41499	49.7516	16.315	82.3221	1.95328	1.23898	8.74796	3.59655	.	2.14117	6.82046	23.0412	25.9348	19.6851	73458	78035.2	13	3.4178
2017	Utah	8	ED	244.639	.	89.2642	496.4	275.68	147.28	253.982	235.135	1.08015	356.702	282.131	225.14	174.773	324.809	384.819	192.922	152.348	210.428	3101833	14.9475	37.7499	1563433	1538400	1.01627	1.29433e+06	29.8241	11.2741	48.0954	10.8064	78.2923	1.21441	2.4402	1.05402	14.0011	0.855849	2.14218	5.75557	16.6977	26.5396	21.1354	86442	91828.2	9.7	3.54671
2017	Utah	8	IP	313.752	103.032	67.9617	473.182	467.13	564.458	295.6	332.087	0.890127	417.54	343.79	300.306	239.814	355.813	319.227	296.439	256.913	276.203	3101833	14.9475	37.7499	1563433	1538400	1.01627	1.29433e+06	29.8241	11.2741	48.0954	10.8064	78.2923	1.21441	2.4402	1.05402	14.0011	0.855849	2.14218	5.75557	16.6977	26.5396	21.1354	86442	91828.2	9.7	3.54671
2017	Wyoming	8	ED	131.276	.	44.6941	205.358	174.989	125.915	110.581	152.799	0.723702	149.617	130.051	137.255	90.9229	.	.	.	114.393	125.881	579315	13.2696	5.96586	295779	283536	1.04318	243798	23.8319	9.24419	51.3128	15.611	83.9933	.	.	2.40698	10.0329	.	3.5668	6.03654	23.3407	27.7097	19.1388	75855	80581.5	11.3	5.0658
2017	Wyoming	8	IP	127.61	.	19.5432	109.584	170.63	325.246	104.389	151.76	0.687857	177.56	137.891	126.61	70.8956	.	.	.	135.815	120.313	579315	13.2696	5.96586	295779	283536	1.04318	243798	23.8319	9.24419	51.3128	15.611	83.9933	.	.	2.40698	10.0329	.	3.5668	6.03654	23.3407	27.7097	19.1388	75855	80581.5	11.3	5.0658
2018	Colorado	8	ED	231.156	.	111.635	446.412	202.957	136.492	246.723	215.38	1.14552	449.829	260.098	200.792	120.146	271	181.533	176.144	552.679	240.128	5695564	15.5552	54.9076	2864761	2830803	1.012	2.31698e+06	22.2408	9.27984	54.2954	14.1839	67.7575	4.17128	3.16522	0.968227	21.6858	0.133174	2.11884	6.79385	17.2318	23.8506	29.8829	96218	100140	9.6	3.87205
2018	Colorado	8	IP	213.232	39.0783	48.0115	233.471	294.231	405.099	197.375	229.232	0.861027	290.854	240.538	207.668	151.285	253.31	198.565	188.553	362.459	174.747	5695564	15.5552	54.9076	2864761	2830803	1.012	2.31698e+06	22.2408	9.27984	54.2954	14.1839	67.7575	4.17128	3.16522	0.968227	21.6858	0.133174	2.11884	6.79385	17.2318	23.8506	29.8829	96218	100140	9.6	3.87205
2018	Montana	8	ED	153.417	.	61.1787	236.182	179.953	168.44	139.378	167.599	0.831615	195.055	138.128	112.033	.	.	.	.	144.345	153.913	1062305	13.876	7.29826	534782	527523	1.01376	450291	21.6477	9.09146	50.4113	18.8495	85.8699	.	0.801747	6.4024	3.91648	.	3.00949	5.44316	22.3694	27.4965	22.983	72648	75609.1	13	3.45398
2018	Montana	8	IP	267.814	.	43.6961	272.547	344.245	536.905	219.621	316.499	0.693908	322.18	237.376	217.866	189.873	.	.	.	299.889	244.001	1062305	13.876	7.29826	534782	527523	1.01376	450291	21.6477	9.09146	50.4113	18.8495	85.8699	.	0.801747	6.4024	3.91648	.	3.00949	5.44316	22.3694	27.4965	22.983	72648	75609.1	13	3.45398
2018	NDakota	8	ED	130.035	.	60.5501	228.686	143.887	102.817	114.591	146.316	0.783174	111.114	122.279	133.185	110.478	.	.	.	131.347	123.175	760077	13.5412	11.0166	391222	368855	1.06064	315279	22.9864	11.1283	50.5667	15.3186	83.801	3.40702	1.8089	5.42971	3.61069	.	1.9427	5.79651	20.1135	30.511	20.6585	82435	85795.1	10.7	2.64355
2018	NDakota	8	IP	264.733	.	55.711	289.917	351.768	572.019	217.264	314.779	0.690211	247.527	295.679	268.739	201.326	.	.	.	276.307	244.697	760077	13.5412	11.0166	391222	368855	1.06064	315279	22.9864	11.1283	50.5667	15.3186	83.801	3.40702	1.8089	5.42971	3.61069	.	1.9427	5.79651	20.1135	30.511	20.6585	82435	85795.1	10.7	2.64355
2018	SDakota	8	ED	80.9518	.	42.7434	118.215	94.6599	86.5502	73.7469	88.243	0.835725	81.7209	87.1319	72.6476	67.3182	.	.	.	77.9248	77.7238	882235	13.6902	11.624	445271	436964	1.01901	359156	24.3091	9.62578	49.4757	16.5895	81.473	2.16008	1.70283	8.84889	3.85192	.	1.96331	6.4635	23.3487	25.5481	20.3306	74046	77064.1	13.1	2.87743
2018	SDakota	8	IP	148.433	.	40.8405	164.69	175.933	308.158	129.706	167.385	0.774892	179.933	150.262	133.817	109.727	.	.	.	129.342	163.114	882235	13.6902	11.624	445271	436964	1.01901	359156	24.3091	9.62578	49.4757	16.5895	81.473	2.16008	1.70283	8.84889	3.85192	.	1.96331	6.4635	23.3487	25.5481	20.3306	74046	77064.1	13.1	2.87743
2010	Arizona	9	ED	145.03	.	106.485	226.46	168.018	54.2542	154.712	135.359	1.14297	193.708	131.975	122.614	98.6657	107.387	90.1679	302.754	133.703	153.076	6413737	15.674	56.4381	3190700	3223037	0.989967	2.47548e+06	25.4518	9.89389	50.8278	13.8265	57.7481	4.11631	2.71354	4.45556	29.7629	.	1.20362	11.2494	19.2657	26.6841	17.3391	62838	74809.9	17.4	11.754
2010	Arizona	9	IP	193.431	34.272	52.5281	210.24	336.763	283.475	179.087	207.759	0.861993	224.01	180.38	194.466	141.837	185.28	157.527	306.962	106.681	151.77	6413737	15.674	56.4381	3190700	3223037	0.989967	2.47548e+06	25.4518	9.89389	50.8278	13.8265	57.7481	4.11631	2.71354	4.45556	29.7629	.	1.20362	11.2494	19.2657	26.6841	17.3391	62838	74809.9	17.4	11.754
2010	California	9	ED	96.6335	4.66122	49.0054	132.16	146.3	56.6343	101.952	91.3158	1.11648	105.746	105.347	98.546	75.1017	79.2366	98.8013	124.913	121.519	201.417	37349363	17.4358	239.46	18570505	18778858	0.988905	1.39319e+07	24.9194	10.5623	53.0871	11.4312	40.0243	6.01443	13.1219	0.754787	37.7233	0.382689	1.97857	14.2793	16.335	24.2224	20.2439	79465	94604.7	15.8	12.7691
2010	California	9	IP	139.167	13.5466	34.0683	128.032	253.931	252.961	135.081	143.242	0.943028	148.865	139.558	138.201	119.974	130.451	128.579	146.351	149.395	221.869	37349363	17.4358	239.46	18570505	18778858	0.988905	1.39319e+07	24.9194	10.5623	53.0871	11.4312	40.0243	6.01443	13.1219	0.754787	37.7233	0.382689	1.97857	14.2793	16.335	24.2224	20.2439	79465	94604.7	15.8	12.7691
2010	Hawaii	9	ED	84.8587	.	40.007	119.682	128.163	44.8636	101.839	67.6436	1.50553	140.808	138.634	88.2354	53.209	.	.	71.7223	.	109.205	1363621	14.1257	212.303	684087	679534	1.0067	542202	22.2687	9.75579	53.4461	14.5294	22.6526	1.49198	38.9358	.	8.87351	9.89138	18.1548	7.55819	23.4116	25.9774	20.7162	79560	94717.8	10.7	8.14011
2010	Hawaii	9	IP	114.599	.	36.9805	115.604	194.969	140.057	127.947	101.066	1.26597	137.272	151.192	113.381	92.3445	.	.	100.402	.	139.598	1363621	14.1257	212.303	684087	679534	1.0067	542202	22.2687	9.75579	53.4461	14.5294	22.6526	1.49198	38.9358	.	8.87351	9.89138	18.1548	7.55819	23.4116	25.9774	20.7162	79560	94717.8	10.7	8.14011
2010	Nevada	9	ED	125.482	.	88.0575	177.361	155.657	51.9781	127.516	123.379	1.03353	172.181	135.44	111.4	92.8332	126.229	.	111.591	175.533	111.353	2704642	14.8105	24.6311	1365498	1339144	1.01968	1.0194e+06	24.579	9.2559	54.0699	12.0952	54.0364	8.01555	7.29671	0.991333	26.6234	0.601891	2.4347	12.2165	22.9924	25.4577	14.8206	66630	79324.3	14.9	14.0919
2010	Nevada	9	IP	145.146	.	43.6061	138.357	250.846	231.196	132.635	158.083	0.83902	186.496	180.964	125.341	103.645	132.691	.	134.779	290.163	197.153	2704642	14.8105	24.6311	1365498	1339144	1.01968	1.0194e+06	24.579	9.2559	54.0699	12.0952	54.0364	8.01555	7.29671	0.991333	26.6234	0.601891	2.4347	12.2165	22.9924	25.4577	14.8206	66630	79324.3	14.9	14.0919
2011	Arizona	9	ED	180.006	.	126.46	278.167	211.716	81.3931	187.437	172.531	1.0864	223.113	183.476	151.079	124.476	142.399	129.018	363.526	155.53	158.104	6482505	15.6846	57.0432	3228514	3253991	0.992171	2.44673e+06	25.0524	9.98469	50.7222	14.2407	57.2825	4.10243	2.73501	4.47068	30.0701	0.184203	1.15511	11.1868	19.0262	26.8154	17.9192	62927	73712.1	19	11.0905
2011	Arizona	9	IP	219.568	65.0499	60.3257	235.617	369.996	343.743	197.191	241.972	0.814931	247.532	216.667	221.845	159.166	212.754	172.9	343.461	127.448	166.622	6482505	15.6846	57.0432	3228514	3253991	0.992171	2.44673e+06	25.0524	9.98469	50.7222	14.2407	57.2825	4.10243	2.73501	4.47068	30.0701	0.184203	1.15511	11.1868	19.0262	26.8154	17.9192	62927	73712.1	19	11.0905
2011	California	9	ED	112.13	4.90613	57.3004	150.804	167.637	74.0072	116.431	107.818	1.07989	129.423	121.176	111.216	86.5536	93.5157	113.225	139.357	135.671	249.637	37691912	17.445	241.657	18750692	18941220	0.989941	1.3979e+07	24.5873	10.5609	53.1833	11.6684	39.5765	5.97981	13.1875	0.768327	38.097	0.389723	2.00106	13.9256	16.7253	24.3106	20.5161	80848	94704.5	16.6	12.3159
2011	California	9	IP	150.907	14.0512	39.9561	135.282	268.215	282.853	146.734	155.07	0.946242	166.021	152.257	145.773	129.746	139.276	145.771	155.329	167.333	285.966	37691912	17.445	241.657	18750692	18941220	0.989941	1.3979e+07	24.5873	10.5609	53.1833	11.6684	39.5765	5.97981	13.1875	0.768327	38.097	0.389723	2.00106	13.9256	16.7253	24.3106	20.5161	80848	94704.5	16.6	12.3159
2011	Hawaii	9	ED	99.4933	.	50.4496	135.373	150.498	55.2448	122.453	76.1363	1.60833	167.921	188.852	89.1881	62.4804	.	.	85.3499	.	123.042	1374810	14.1338	214.045	688600	686210	1.00348	566283	22.1381	9.5243	53.5378	14.7998	22.8984	1.91161	38.1016	.	9.19538	9.31671	18.5763	7.38569	23.105	26.7707	20.6006	78802	92307.9	12	7.66323
2011	Hawaii	9	IP	120.547	.	35.5467	119.652	203.21	163.206	129.703	111.232	1.16607	184.474	145.293	123.724	94.7954	.	.	99.7209	.	159.949	1374810	14.1338	214.045	688600	686210	1.00348	566283	22.1381	9.5243	53.5378	14.7998	22.8984	1.91161	38.1016	.	9.19538	9.31671	18.5763	7.38569	23.105	26.7707	20.6006	78802	92307.9	12	7.66323
2011	Nevada	9	ED	135.902	.	95.0471	188.588	167.7	73.5168	136.669	135.109	1.01155	166.499	133.801	127.574	101.189	132.784	.	130.172	210.96	120.143	2723322	14.8174	24.8012	1372750	1350572	1.01642	1.01023e+06	24.349	9.15276	54.0267	12.4715	53.464	8.17204	7.14917	1.20459	27.0707	0.600737	2.33876	12.5709	22.4013	25.3072	15.438	65720	76983.8	15.9	12.6572
2011	Nevada	9	IP	141.242	.	43.6712	142.807	234.091	227.089	125.751	157.25	0.799686	202.75	142.953	125.725	99.4706	130.75	.	129.75	294.771	181.65	2723322	14.8174	24.8012	1372750	1350572	1.01642	1.01023e+06	24.349	9.15276	54.0267	12.4715	53.464	8.17204	7.14917	1.20459	27.0707	0.600737	2.33876	12.5709	22.4013	25.3072	15.438	65720	76983.8	15.9	12.6572
2012	Arizona	9	ED	184.247	.	126.428	274.686	219.653	101.794	191.54	176.898	1.08278	234.164	180.626	159.065	120.933	151.267	126.169	355.388	143.532	169.131	6553255	15.6955	57.6658	3260687	3292568	0.990317	2.46103e+06	24.7142	9.96766	50.4998	14.8184	56.9239	4.36948	2.90527	4.4235	30.1545	0.18368	1.03961	11.0948	18.8825	26.7888	18.5949	64841	73796.2	18.7	9.80706
2012	Arizona	9	IP	229.702	50.1519	60.1477	237.617	390.414	383.094	211.206	248.261	0.85074	276.856	227.827	215.152	154.995	224.976	191.166	343.593	136.732	177.608	6553255	15.6955	57.6658	3260687	3292568	0.990317	2.46103e+06	24.7142	9.96766	50.4998	14.8184	56.9239	4.36948	2.90527	4.4235	30.1545	0.18368	1.03961	11.0948	18.8825	26.7888	18.5949	64841	73796.2	18.7	9.80706
2012	California	9	ED	137.874	5.37774	67.9544	184.113	204.988	104.371	143.572	132.165	1.08631	155.594	144.702	141.564	106.656	114.387	129.301	180.876	192.898	241.322	38041430	17.4542	243.898	18917773	19123657	0.989234	1.40218e+07	24.2875	10.5736	53.0485	12.0905	39.1785	5.95068	13.4599	0.750082	38.2153	0.385664	2.05981	13.605	16.4321	24.6064	21.069	82159	93506	17	11.3383
2012	California	9	IP	160.989	19.2042	43.7244	144.615	282.54	315.1	157.231	164.75	0.954359	180.441	161.708	158.842	136.015	148.701	153.289	163.491	183.691	318.36	38041430	17.4542	243.898	18917773	19123657	0.989234	1.40218e+07	24.2875	10.5736	53.0485	12.0905	39.1785	5.95068	13.4599	0.750082	38.2153	0.385664	2.05981	13.605	16.4321	24.6064	21.069	82159	93506	17	11.3383
2012	Hawaii	9	ED	101.946	.	49.8661	136.31	158.118	56.7622	115.74	87.8621	1.31729	201.249	153.097	96.1051	72.1613	.	.	88.4952	.	124.445	1392313	14.1465	216.77	701196	691117	1.01458	563121	21.7538	9.85059	53.2824	15.1132	22.7702	1.8396	38.1856	.	9.46217	10.4436	17.2988	7.38358	23.2469	26.1716	21.4441	81812	93111.1	11.6	7.07348
2012	Hawaii	9	IP	119.704	.	28.7629	105.83	217.966	174.144	123.827	115.494	1.07215	206.375	143.967	125.032	90.9441	.	.	103.428	.	148.948	1392313	14.1465	216.77	701196	691117	1.01458	563121	21.7538	9.85059	53.2824	15.1132	22.7702	1.8396	38.1856	.	9.46217	10.4436	17.2988	7.38358	23.2469	26.1716	21.4441	81812	93111.1	11.6	7.07348
2012	Nevada	9	ED	143.64	.	95.7519	194.561	183.883	83.8134	139.483	147.946	0.942792	203.895	148.935	131.825	96.9966	134.132	.	152.951	259.645	151.078	2758931	14.8304	25.1255	1391864	1367067	1.01814	1.00528e+06	24.0826	9.20164	53.6859	13.0299	52.7451	8.25305	7.52958	1.13867	27.2588	0.668411	2.40644	12.0156	22.2139	26.2007	15.4205	66044	75165.3	16.4	12.2849
2012	Nevada	9	IP	149.514	.	38.3482	141.722	254.095	277.714	129.303	170.452	0.758593	226.259	171.702	127.382	97.3878	133.271	.	164.946	297.982	188.306	2758931	14.8304	25.1255	1391864	1367067	1.01814	1.00528e+06	24.0826	9.20164	53.6859	13.0299	52.7451	8.25305	7.52958	1.13867	27.2588	0.668411	2.40644	12.0156	22.2139	26.2007	15.4205	66044	75165.3	16.4	12.2849
2013	Arizona	9	ED	183.981	.	115.959	302.881	211.782	100.944	189.693	178.339	1.06366	241.713	172.39	127.235	101.596	149.071	121.565	353.33	169.548	159.764	6626624	15.7066	58.3114	3298086	3328538	0.990851	2.48739e+06	24.3859	10.0492	50.1917	15.3732	56.5999	4.19479	2.89315	4.35054	30.2585	0.190278	1.51287	11.0435	19.4055	26.4266	18.7285	66389	74372.3	18.6	8.88605
2013	Arizona	9	IP	230.656	42.2194	66.6704	255.248	374.613	345.88	214.136	246.972	0.867048	290.433	224.115	168.98	132.631	220.93	164.447	324.015	165.383	221.871	6626624	15.7066	58.3114	3298086	3328538	0.990851	2.48739e+06	24.3859	10.0492	50.1917	15.3732	56.5999	4.19479	2.89315	4.35054	30.2585	0.190278	1.51287	11.0435	19.4055	26.4266	18.7285	66389	74372.3	18.6	8.88605
2013	California	9	ED	144.311	5.02758	71.8706	202.019	202.341	106.689	153.714	134.995	1.13867	164.062	169.145	142.711	106.533	119.647	124.69	184.829	222.554	320.589	38332521	17.4618	245.764	19072246	19260275	0.990237	1.41678e+07	23.9332	10.464	53.0962	12.5066	38.8301	5.91931	13.5922	0.726216	38.3991	0.372483	2.16067	13.4598	16.659	24.6484	21.2996	85707	96013.3	16.8	10.0049
2013	California	9	IP	162.306	21.883	41.898	153.204	276.177	293.079	162.37	162.232	1.00085	193.011	186.981	149.758	130.721	149.178	149.638	160.103	214.139	351.329	38332521	17.4618	245.764	19072246	19260275	0.990237	1.41678e+07	23.9332	10.464	53.0962	12.5066	38.8301	5.91931	13.5922	0.726216	38.3991	0.372483	2.16067	13.4598	16.659	24.6484	21.2996	85707	96013.3	16.8	10.0049
2013	Hawaii	9	ED	94.857	.	38.7337	138.629	142.377	56.3494	110.835	78.8447	1.40574	247.915	199.451	85.8475	60.7208	.	.	67.6483	.	146.658	1404054	14.1549	218.598	710917	693137	1.02565	573794	21.8814	9.75212	52.6899	15.6766	22.9853	2.15846	37.8346	.	9.83324	9.77569	17.4127	7.00142	21.9896	26.8805	22.2373	86783	97218.7	10.8	6.08743
2013	Hawaii	9	IP	142.656	.	28.9905	148.811	245.231	188.804	159.068	126.209	1.26035	210.736	179.228	162.932	107.566	.	.	118.505	.	188.977	1404054	14.1549	218.598	710917	693137	1.02565	573794	21.8814	9.75212	52.6899	15.6766	22.9853	2.15846	37.8346	.	9.83324	9.77569	17.4127	7.00142	21.9896	26.8805	22.2373	86783	97218.7	10.8	6.08743
2013	Nevada	9	ED	173.235	.	107.055	270.456	197.819	99.2435	169.344	177.19	0.955715	240.539	168.451	123.299	129.055	154.35	.	231.644	249.162	170.849	2790136	14.8416	25.4097	1403068	1387068	1.01154	1.02797e+06	23.7138	9.16102	53.476	13.6492	52.0952	8.3931	7.71005	1.07579	27.4916	0.655954	2.5783	11.7942	22.2699	26.5449	15.6192	67949	76119.9	15.8	10.9473
2013	Nevada	9	IP	169.353	.	45.7833	170.299	274.845	276.897	149.8	189.154	0.791948	235.137	175.56	121.18	104.284	150.848	.	198.444	271.501	205.799	2790136	14.8416	25.4097	1403068	1387068	1.01154	1.02797e+06	23.7138	9.16102	53.476	13.6492	52.0952	8.3931	7.71005	1.07579	27.4916	0.655954	2.5783	11.7942	22.2699	26.5449	15.6192	67949	76119.9	15.8	10.9473
2014	Arizona	9	ED	214.883	.	128.467	358.112	254.997	112.585	224.443	205.412	1.09265	262.977	221.026	154.58	111.154	189.698	124.284	358.362	203.633	168.585	6731484	15.7223	59.2341	3342946	3388538	0.986545	2.51874e+06	24.0968	10.0006	49.9959	15.9067	56.1107	4.16725	3.1511	4.37878	30.5498	0.188978	1.45333	10.8606	19.1845	26.979	18.8792	68103	75106.7	18.2	7.85119
2014	Arizona	9	IP	247.006	42.4031	65.8829	275.813	398.957	371.176	229.68	264.142	0.869535	294.991	246.713	195.71	144.08	235.977	185.436	341.038	219.799	205.816	6731484	15.7223	59.2341	3342946	3388538	0.986545	2.51874e+06	24.0968	10.0006	49.9959	15.9067	56.1107	4.16725	3.1511	4.37878	30.5498	0.188978	1.45333	10.8606	19.1845	26.979	18.8792	68103	75106.7	18.2	7.85119
2014	California	9	ED	156.423	5.68779	74.2661	228.56	214.934	110.946	168.996	143.987	1.17369	178.515	171.443	152.344	113.971	130.887	133.739	189.397	282.451	340.964	38802500	17.474	248.777	19264457	19538043	0.985997	1.44172e+07	23.585	10.2999	53.2548	12.8602	38.2685	5.82354	13.9117	0.738692	38.6284	0.386759	2.24245	13.1736	16.7844	24.5303	22.0031	88595	97706.1	16.4	8.46273
2014	California	9	IP	168.348	25.0402	40.4495	159.318	286.135	303.074	168.797	167.888	1.00542	194.653	180.457	156.828	134.795	153.693	156.197	162.765	282.724	347.806	38802500	17.474	248.777	19264457	19538043	0.985997	1.44172e+07	23.585	10.2999	53.2548	12.8602	38.2685	5.82354	13.9117	0.738692	38.6284	0.386759	2.24245	13.1736	16.7844	24.5303	22.0031	88595	97706.1	16.4	8.46273
2014	Hawaii	9	ED	112.26	.	46.8288	179.076	158.383	56.8836	130.887	93.4953	1.39993	209.602	213.832	107.837	74.6062	.	.	92.0266	92.1958	188.715	1419561	14.1659	221.012	717313	702248	1.02145	571265	21.7218	9.62417	52.5884	16.0656	22.9131	2.16468	37.6306	.	10.0903	10.3984	16.8029	6.51634	23.3583	26.399	22.0732	86866	95799.3	11.4	5.38869
2014	Hawaii	9	IP	141.52	.	36.6721	163.108	233.393	161.756	163.564	119.313	1.37088	172.422	194.954	148.961	112.293	.	.	124.969	209.793	151.585	1419561	14.1659	221.012	717313	702248	1.02145	571265	21.7218	9.62417	52.5884	16.0656	22.9131	2.16468	37.6306	.	10.0903	10.3984	16.8029	6.51634	23.3583	26.399	22.0732	86866	95799.3	11.4	5.38869
2014	Nevada	9	ED	183.11	.	99.367	294.701	219.775	101.053	186.305	179.862	1.03582	229.667	187.691	131.172	137.484	169.929	.	201.751	337.265	182.795	2839099	14.859	25.8556	1426744	1412355	1.01019	1.02273e+06	23.336	9.05111	53.5058	14.1071	51.3332	8.55884	7.81378	1.07439	27.8271	0.653482	2.73925	11.7216	22.3433	26.5503	16.1073	67029	73922.3	15.2	8.9015
2014	Nevada	9	IP	174.109	.	51.2217	185.706	272.442	267.473	150.148	198.461	0.756563	228.797	166.709	135.082	117.917	156.185	.	187.007	410.748	211.505	2839099	14.859	25.8556	1426744	1412355	1.01019	1.02273e+06	23.336	9.05111	53.5058	14.1071	51.3332	8.55884	7.81378	1.07439	27.8271	0.653482	2.73925	11.7216	22.3433	26.5503	16.1073	67029	73922.3	15.2	8.9015
2015	Arizona	9	ED	238.945	.	130.573	405.468	285.491	137.694	251.501	226.523	1.11027	311.524	234.156	170.027	121.508	205.391	186.759	385.862	237.404	198.343	6828065	15.7366	60.084	3387385	3440680	0.98451	2.54365e+06	23.748	9.80634	50.0427	16.4029	55.6858	4.40366	3.1862	4.51766	30.7321	0.165259	1.30926	10.9128	19.2603	26.9575	19.1311	70638	77971.6	17.4	6.7881
2015	Arizona	9	IP	276.768	51.3204	69.0961	327.734	438.717	398.278	257.522	295.571	0.871269	335.961	272.402	223.517	168.18	270.017	221.597	372.91	219.471	226.084	6828065	15.7366	60.084	3387385	3440680	0.98451	2.54365e+06	23.748	9.80634	50.0427	16.4029	55.6858	4.40366	3.1862	4.51766	30.7321	0.165259	1.30926	10.9128	19.2603	26.9575	19.1311	70638	77971.6	17.4	6.7881
2015	California	9	ED	168.5	6.77179	78.219	253.961	222.062	125.519	186.154	151.026	1.2326	181.963	189.123	162.247	122.91	139.461	145.604	191.796	336.605	405.278	39144818	17.4828	250.972	19440558	19704260	0.986617	1.45885e+07	23.289	10.0732	53.3805	13.2573	37.847	5.81745	14.1754	0.722387	38.7907	0.40249	2.24463	13.1106	16.8423	24.257	22.5011	91757	101283	15.3	7.23411
2015	California	9	IP	186.04	32.8769	41.5985	173.554	309.19	353.971	185.855	186.147	0.998431	220.99	190.89	176.868	146.465	169.38	171.926	175.448	364.372	360.799	39144818	17.4828	250.972	19440558	19704260	0.986617	1.45885e+07	23.289	10.0732	53.3805	13.2573	37.847	5.81745	14.1754	0.722387	38.7907	0.40249	2.24463	13.1106	16.8423	24.257	22.5011	91757	101283	15.3	7.23411
2015	Hawaii	9	ED	117.817	.	41.7599	184.517	172.304	69.0822	133.876	101.498	1.319	236.063	219.581	122.553	77.0529	.	.	95.6297	119.579	187.061	1431603	14.1743	222.887	724635	706968	1.02499	575972	21.7383	9.39388	52.3023	16.5656	22.7823	2.07069	37.11	.	10.3873	9.37634	18.2734	6.92766	22.2704	26.6782	22.3854	92496	102099	10.6	4.89753
2015	Hawaii	9	IP	160.186	.	32.0711	180.957	263.591	203.832	174.38	145.764	1.19632	215.825	254.25	169.625	121.204	.	.	142.607	182.051	192.489	1431603	14.1743	222.887	724635	706968	1.02499	575972	21.7383	9.39388	52.3023	16.5656	22.7823	2.07069	37.11	.	10.3873	9.37634	18.2734	6.92766	22.2704	26.6782	22.3854	92496	102099	10.6	4.89753
2015	Nevada	9	ED	231.364	.	114.533	386.582	272.786	135.137	244.461	218.081	1.12096	300.53	223.249	159.79	165.098	210.075	.	290.117	362.287	224.158	2890845	14.8771	26.3268	1447456	1443389	1.00282	1.04047e+06	23.1266	8.79061	53.4811	14.6017	50.5281	8.53453	8.01032	1.16253	28.1369	0.633932	2.99373	11.439	22.063	26.8555	16.5071	70576	77903.2	14.7	7.94738
2015	Nevada	9	IP	208.254	.	44.9921	240.417	325.405	310.39	185.592	231.237	0.802603	278.147	209.393	151.298	121.964	193	.	212.345	507.383	218.232	2890845	14.8771	26.3268	1447456	1443389	1.00282	1.04047e+06	23.1266	8.79061	53.4811	14.6017	50.5281	8.53453	8.01032	1.16253	28.1369	0.633932	2.99373	11.439	22.063	26.8555	16.5071	70576	77903.2	14.7	7.94738
2016	Arizona	9	ED	311.15	.	141.125	557.046	379.799	184.907	322.888	299.335	1.07868	395.662	313.18	243.196	156.945	297.253	243.106	393.443	288.109	263.084	6931071	15.7515	60.9904	3444228	3486843	0.987778	2.61112e+06	23.5378	9.71336	49.8708	16.878	55.3266	4.32363	3.18043	4.41847	30.9444	0.204009	1.60254	10.3164	19.1584	26.8823	20.0383	74053	80634.1	16.4	6.42807
2016	Arizona	9	IP	355.587	55.1646	74.0977	404.669	562.785	562.5	334.253	376.229	0.88843	420.469	358.057	299.394	226.147	350.416	272.485	465.779	294.954	268.184	6931071	15.7515	60.9904	3444228	3486843	0.987778	2.61112e+06	23.5378	9.71336	49.8708	16.878	55.3266	4.32363	3.18043	4.41847	30.9444	0.204009	1.60254	10.3164	19.1584	26.8823	20.0383	74053	80634.1	16.4	6.42807
2016	California	9	ED	183.391	5.45835	76.9072	279.306	238.551	154.358	202.566	164.38	1.2323	199.643	197.584	181.941	134.681	152.458	163.769	203.3	345.962	427.085	39250017	17.4855	251.646	19491231	19758786	0.986459	1.47389e+07	23.1675	9.81535	53.3906	13.6266	37.5178	5.77141	14.2728	0.739192	38.9319	0.383493	2.38345	12.8764	16.6733	24.1856	23.0302	96961	105578	14.3	6.45504
2016	California	9	IP	214.293	37.3875	45.6849	195.99	349.171	423.418	212.616	215.572	0.986288	246.268	230.252	205.009	169.574	191.646	203.428	205.803	431.647	423.649	39250017	17.4855	251.646	19491231	19758786	0.986459	1.47389e+07	23.1675	9.81535	53.3906	13.6266	37.5178	5.77141	14.2728	0.739192	38.9319	0.383493	2.38345	12.8764	16.6733	24.1856	23.0302	96961	105578	14.3	6.45504
2016	Hawaii	9	ED	135.997	.	42.8503	212.488	189.167	109.5	160.08	111.398	1.43701	212.174	221.946	150.451	94.3226	.	.	111.766	132.278	211.721	1428557	14.1722	222.413	718057	710500	1.01064	575840	21.5438	9.08994	52.3182	17.048	22.0672	1.81288	38.0417	.	10.3706	10.1199	17.5877	6.21287	23.1767	25.9877	23.088	95904	104427	9.3	4.39073
2016	Hawaii	9	IP	170.697	.	31.7978	196.835	267.045	243.618	178.851	162.369	1.10151	185.235	206.773	193.127	139.458	.	.	157.7	211.5	175.957	1428557	14.1722	222.413	718057	710500	1.01064	575840	21.5438	9.08994	52.3182	17.048	22.0672	1.81288	38.0417	.	10.3706	10.1199	17.5877	6.21287	23.1767	25.9877	23.088	95904	104427	9.3	4.39073
2016	Nevada	9	ED	298.683	.	121.142	474.893	388.618	213.495	303.336	293.766	1.03258	401.467	299.942	206.578	193.677	252.612	.	463.91	410.215	286.549	2940058	14.8939	26.775	1473153	1466905	1.00426	1.05268e+06	23.0438	8.56942	53.3612	15.0256	49.7812	8.87714	8.31184	1.16552	28.4561	0.688422	2.71978	10.9626	23.037	26.423	16.4652	73383	79904.5	13.8	6.67504
2016	Nevada	9	IP	254.528	.	50.2585	264.068	411.497	411.605	213.844	295.687	0.723211	337.878	276.181	179.929	142.984	227.684	.	282.898	661.342	284.362	2940058	14.8939	26.775	1473153	1466905	1.00426	1.05268e+06	23.0438	8.56942	53.3612	15.0256	49.7812	8.87714	8.31184	1.16552	28.4561	0.688422	2.71978	10.9626	23.037	26.423	16.4652	73383	79904.5	13.8	6.67504
2017	Arizona	9	ED	248.542	.	106.442	450.48	304.182	151.312	264.62	232.654	1.1374	314.824	254.536	185.807	126.591	228.48	170.078	378.771	202.673	213.302	7016270	15.7637	61.7401	3487722	3528548	0.98843	2.65605e+06	23.2706	9.5803	50.0339	17.1152	54.682	4.38488	3.31397	4.53195	31.3867	0.234498	1.46601	10.1567	19.4019	26.6913	20.4028	77451	82277	14.9	5.7205
2017	Arizona	9	IP	338.393	38.3687	69.7607	399.565	532.882	508.869	317.239	359.245	0.883073	407.046	332.902	285.426	216.427	338.796	256.784	464.101	233.351	241.019	7016270	15.7637	61.7401	3487722	3528548	0.98843	2.65605e+06	23.2706	9.5803	50.0339	17.1152	54.682	4.38488	3.31397	4.53195	31.3867	0.234498	1.46601	10.1567	19.4019	26.6913	20.4028	77451	82277	14.9	5.7205
2017	California	9	ED	178.351	5.71008	68.014	279.558	228.857	152.183	203.075	153.958	1.31903	194.574	179.527	175.216	125.027	145.701	148.085	192.084	317.329	391.118	39536653	17.4927	253.484	19650051	19886602	0.988105	1.49166e+07	22.9088	9.61132	53.5565	13.9233	36.9698	5.74636	14.5822	0.793843	39.1467	0.389317	2.37174	12.2783	17.0057	24.1151	23.7595	101761	108102	13.3	5.86137
2017	California	9	IP	215.902	40.3223	41.2219	202.887	341.782	433.562	216.129	215.653	1.00221	246.744	207.402	202.644	160.778	185.555	190.423	193.915	431.404	381.589	39536653	17.4927	253.484	19650051	19886602	0.988105	1.49166e+07	22.9088	9.61132	53.5565	13.9233	36.9698	5.74636	14.5822	0.793843	39.1467	0.389317	2.37174	12.2783	17.0057	24.1151	23.7595	101761	108102	13.3	5.86137
2017	Hawaii	9	IP	161.877	.	30.9049	179.586	241.46	256.367	176.299	147.125	1.19829	229.398	204.572	181.861	124.309	.	.	148.978	184.865	168.915	1427538	14.1715	222.254	716350	711188	1.00726	575735	21.4353	8.67206	52.1173	17.7754	21.7566	1.63821	38.2224	.	10.5164	10.1763	17.6901	6.01531	23.1607	25.6656	23.7231	98553	104694	9.5	4.10117
2017	Nevada	9	ED	272.953	.	104.628	459.701	338.557	186.739	274.467	271.428	1.0112	372.541	274.783	207.468	171.297	245.738	.	364.052	354.509	261.543	2998039	14.9135	27.3031	1506252	1491787	1.0097	1105559	22.8135	8.36887	53.5183	15.2993	48.7752	9.15765	8.50639	1.26449	28.841	0.692486	2.76277	10.3309	23.1317	26.0425	17.6126	78424	83310.6	13	5.9403
2017	Nevada	9	IP	262.905	.	46.6713	270.697	417.614	441.202	227.305	298.744	0.760867	353.12	282.244	192.119	168.967	211.041	.	355.352	754.106	371.231	2998039	14.9135	27.3031	1506252	1491787	1.0097	1105559	22.8135	8.36887	53.5183	15.2993	48.7752	9.15765	8.50639	1.26449	28.841	0.692486	2.76277	10.3309	23.1317	26.0425	17.6126	78424	83310.6	13	5.9403
2018	Arizona	9	ED	258.616	.	116.706	484.137	293.859	155.16	285.041	232.488	1.22605	336.307	259.434	178.709	135.328	222.354	201.277	414.968	232.285	215.579	7171646	15.7856	63.1074	3565129	3606517	0.988524	2.73522e+06	22.8957	9.61206	49.9356	17.5567	54.3006	4.68986	3.31685	4.60981	31.6014	0.218374	1.26304	9.90717	19.4182	26.9746	20.9393	80477	83757.2	14	5.28862
2018	Arizona	9	IP	323.932	38.3916	65.6608	404.689	487.285	477.637	316.454	331.309	0.955162	397.555	319.625	255.372	207.068	327.818	219.363	432.721	212.437	228.391	7171646	15.7856	63.1074	3565129	3606517	0.988524	2.73522e+06	22.8957	9.61206	49.9356	17.5567	54.3006	4.68986	3.31685	4.60981	31.6014	0.218374	1.26304	9.90717	19.4182	26.9746	20.9393	80477	83757.2	14	5.28862
2018	California	9	ED	171.231	5.43994	60.7666	286.381	206.954	140.337	201.553	141.3	1.42642	177.931	166.135	160.784	118.527	134.243	137.218	175.423	309.303	330.044	39557045	17.4933	253.615	19673553	19883492	0.989442	1.49189e+07	22.7154	9.4948	53.4628	14.327	36.6445	5.77356	14.7169	0.765457	39.2854	0.393707	2.42045	11.9694	16.9284	24.043	24.276	107384	111761	12.8	5.47665
2018	California	9	IP	211.932	33.9258	37.7257	201.219	328.996	428.58	214.698	209.101	1.02677	227.14	196.27	190.24	160.347	179.658	176.041	179.46	372.748	375.841	39557045	17.4933	253.615	19673553	19883492	0.989442	1.49189e+07	22.7154	9.4948	53.4628	14.327	36.6445	5.77356	14.7169	0.765457	39.2854	0.393707	2.42045	11.9694	16.9284	24.043	24.276	107384	111761	12.8	5.47665
2018	Hawaii	9	IP	153.117	.	26.3086	152.464	251.769	240.147	166.012	139.878	1.18684	183.291	164.006	153.339	139.321	.	.	136.613	212.138	161.765	1420491	14.1665	221.157	710702	709789	1.00129	577366	21.3486	8.56373	51.6809	18.4068	21.709	1.99403	37.6264	.	10.6552	10.2057	17.8097	6.39645	22.0548	26.0372	24.2244	103162	107367	8.8	3.84106
2018	Nevada	9	ED	238.002	.	75.8515	406.453	293.556	183.51	246.34	229.631	1.07276	307.361	246.954	177.099	143.137	219.526	.	281.371	373.187	235.534	3034392	14.9255	27.6341	1522374	1512018	1.00685	1.11408e+06	22.7136	8.19268	53.4359	15.6578	48.4312	9.24024	8.2434	1.47199	29.0386	0.646324	2.92823	10.2684	22.5307	26.7632	17.6631	81039	84342.1	12.9	5.56492
2018	Nevada	9	IP	276.667	.	46.0778	297.744	414.837	478.085	246.243	307.213	0.80154	355.005	296.762	207.652	166.927	234.333	.	347.208	799.951	339.758	3034392	14.9255	27.6341	1522374	1512018	1.00685	1.11408e+06	22.7136	8.19268	53.4359	15.6578	48.4312	9.24024	8.2434	1.47199	29.0386	0.646324	2.92823	10.2684	22.5307	26.7632	17.6631	81039	84342.1	12.9	5.56492
2010	Oregon	10	IP	194.852	.	53.4427	204.65	276.562	337.11	172.725	216.634	0.797311	200.872	208.435	178.916	160.697	332.853	193.404	152.206	139.133	141.727	3838957	15.1607	39.9879	1902185	1936772	0.982142	1.56392e+06	22.5715	9.31399	54.1812	13.9333	78.3215	1.833	3.68814	1.30179	11.7725	0.332616	2.75046	9.22443	19.6552	28.3201	20.2969	61552	73278.9	15.8	12.7004
2010	Washington	10	IP	209.794	.	89.9513	256.208	282.76	269.144	187.467	232.028	0.807949	305.226	217.165	196.733	168.863	229.816	223.333	204.548	178.656	188.522	6744496	15.7242	101.296	3358423	3386073	0.991834	2.78711e+06	23.4796	9.71542	54.493	12.3119	72.4786	3.54529	7.19148	1.47878	11.2749	0.59143	3.43953	8.54345	18.7851	27.5703	21.5548	71739	85406.7	13.4	10.7352
2011	Oregon	10	IP	225.097	.	65.1903	240.731	316.607	384.436	194.826	254.927	0.764242	229.268	246.528	204.171	184.349	406.043	214.787	175.635	166.063	153.389	3871859	15.1692	40.3306	1914116	1957743	0.977716	1.58064e+06	22.2637	9.42919	54.0214	14.2857	77.9037	1.80965	3.94924	1.3437	12.0374	0.389994	2.56634	8.77038	19.9833	28.3109	20.74	62778	73537.5	17.5	11.9417
2011	Washington	10	IP	232.901	30.4417	101.312	288.777	305.296	309.579	210.315	255.409	0.823441	332.553	227.938	225.557	192.993	249.928	259.664	223.647	195.921	201.828	6830038	15.7368	102.581	3408061	3421977	0.995933	2.79147e+06	23.1367	9.75646	54.4973	12.6096	71.9418	3.50898	7.34567	1.34264	11.5528	0.590041	3.71812	8.18629	18.8496	27.4849	22.2754	74186	86900.7	13.9	10.3249
2012	Oregon	10	IP	220.62	.	62.0555	231.203	298.577	415.003	195.665	245.212	0.797942	222.702	248.926	192.614	184.864	399.181	206.659	194.257	145.074	144.697	3899353	15.1763	40.617	1932789	1966564	0.982825	1.56077e+06	22.0741	9.40759	53.6007	14.9177	77.6193	1.78796	3.83282	1.20702	12.1598	0.420967	2.97213	8.0963	20.0298	28.5697	21.2208	64918	73883.8	17.2	10.9891
2012	Washington	10	IP	256.287	.	112.078	301.846	337.649	376.676	228.224	284.263	0.802864	368.778	255.44	241.486	215.204	275.88	279.118	319.81	203.677	216.635	6897012	15.7466	103.587	3441429	3455583	0.995904	2.81625e+06	22.9814	9.65815	54.2009	13.1596	71.4373	3.60491	7.3882	1.37763	11.7094	0.596722	3.88584	7.98293	18.8619	27.874	22.2324	75819	86290.4	13.5	8.64897
2013	Oregon	10	IP	254.231	.	66.7887	248.322	358.741	475.45	219.343	288.404	0.760543	290.513	256.168	225.966	173.059	427.784	224.614	260.339	185.246	164.919	3930065	15.1842	40.9369	1946196	1983869	0.98101	1.58383e+06	21.8706	9.32539	53.4202	15.3839	77.3483	1.8487	3.87452	1.09927	12.3092	0.357195	3.16277	8.30492	19.545	28.3885	21.891	67494	75610.2	16.7	9.1747
2013	Washington	10	IP	279.852	30.6085	117.884	338.197	360.186	407.417	256.215	303.311	0.844726	386.432	296.112	264.207	234.882	295.258	301.029	349.67	232.425	239.012	6971406	15.7573	104.704	3475830	3495576	0.994351	2.82563e+06	22.8962	9.59804	53.8677	13.6381	70.8848	3.72001	7.68988	1.36548	11.9341	0.607266	3.79846	8.20916	18.5315	27.3578	23.0054	78093	87483.7	14.1	7.86422
2014	Oregon	10	IP	307.014	.	62.7679	296.945	435.583	599.853	266.877	346.373	0.770492	359.388	313.685	268.571	203.433	501.122	256.108	320.245	245.223	207.432	3970239	15.1943	41.3554	1964293	2005946	0.979235	1.58018e+06	21.6288	9.1825	53.2142	15.9745	76.8822	1.78936	4.02724	1.17779	12.5129	0.35547	3.25507	8.37526	19.4758	28.5122	22.008	69210	76327.6	16.6	7.74846
2014	Washington	10	IP	313.184	36.0036	102.192	368.885	416.869	505.429	279.093	347.162	0.803926	445.709	330.119	312.346	233.995	331.596	350.142	260.524	294.393	269.381	7061530	15.7702	106.058	3529597	3531933	0.999339	2.88974e+06	22.6955	9.55024	53.699	14.0553	70.2514	3.55923	7.84676	1.354	12.1614	0.64234	4.18494	7.88829	18.4658	27.4436	23.439	81218	89570.5	13.2	6.4559
2015	Alaska	10	IP	199.019	.	64.6811	284.299	238.547	334.664	156.599	244.945	0.639323	.	189.713	186.722	182.024	.	.	227.691	140.016	169.585	738432	13.5123	1.29404	388695	349737	1.11139	274996	25.2415	11.1748	53.9677	9.61605	61.2747	3.54481	6.40479	13.6956	7.01825	.	8.06181	6.39259	21.616	27.2287	19.5325	92876	102518	10.3	7.90017
2015	Oregon	10	ED	259.161	.	130.751	457.717	268.13	177.662	264.429	253.892	1.0415	370.092	243.787	210.257	155.297	405.316	200.925	275.287	228.891	199.834	4028977	15.209	41.9672	1992162	2036815	0.978077	1.61206e+06	21.374	9.01877	53.2315	16.3758	76.511	1.91066	4.07773	1.24414	12.7054	0.353415	3.19764	8.33158	19.0118	28.1335	23.2884	73144	80737.8	15.4	6.77508
2015	Oregon	10	IP	359.529	55.5686	68.8118	340.422	510.104	705.166	317.513	400.708	0.792381	440.033	354.929	333.061	223.713	552.359	296.406	389.181	321.671	246.383	4028977	15.209	41.9672	1992162	2036815	0.978077	1.61206e+06	21.374	9.01877	53.2315	16.3758	76.511	1.91066	4.07773	1.24414	12.7054	0.353415	3.19764	8.33158	19.0118	28.1335	23.2884	73144	80737.8	15.4	6.77508
2015	Washington	10	IP	353.081	31.4837	97.0666	410.335	470.008	609.98	308.076	397.748	0.77455	478.702	405.021	343.852	267.628	372.59	377.997	294.517	368.523	311.833	7170351	15.7855	107.692	3585221	3585130	1.00003	2.93189e+06	22.481	9.33102	53.7308	14.4571	69.688	3.66163	7.92302	1.28868	12.3623	0.647848	4.42856	7.49278	18.6814	27.0541	24.2907	85653	94545.5	12.2	5.90102
2016	Alaska	10	IP	241.592	.	56.911	335.479	297.949	493.036	198.827	288.627	0.688871	147.305	253.829	228.076	220.371	.	.	305.857	115.573	176.674	741894	13.517	1.30011	390573	351321	1.11173	277718	25.2457	10.1965	54.3365	10.2214	61.0272	3.20167	6.14373	14.5649	6.91527	1.33941	6.80785	5.882	22.0834	27	19.8637	93312	101605	9.9	7.98403
2016	Oregon	10	ED	291.721	.	129.367	517.165	309.814	215.025	298.629	284.855	1.04835	350.276	323.604	240.647	176.641	455.981	217.202	273.492	277.134	261.076	4093465	15.2249	42.6389	2026038	2067427	0.97998	1.65024e+06	21.2105	8.97203	52.9885	16.829	76.206	1.94395	4.13974	1.10972	12.7659	0.362114	3.47261	7.91174	18.7516	28.3986	23.7275	77460	84343.9	13.3	5.62418
2016	Oregon	10	IP	388.712	.	66.9088	371.542	535.978	781.465	337.489	438.75	0.769205	454.017	427.706	332.207	244.858	547.999	291.71	437.258	408.609	289.045	4093465	15.2249	42.6389	2026038	2067427	0.97998	1.65024e+06	21.2105	8.97203	52.9885	16.829	76.206	1.94395	4.13974	1.10972	12.7659	0.362114	3.47261	7.91174	18.7516	28.3986	23.7275	77460	84343.9	13.3	5.62418
2016	Washington	10	IP	388.648	38.3595	86.9319	427.84	532.371	719.942	336.662	440.113	0.764944	503.297	443.523	380.639	301.897	392.826	424.02	321.367	417.958	364.05	7288000	15.8017	109.459	3639726	3648274	0.997657	2.98835e+06	22.3526	9.08869	53.7561	14.8026	69.3406	3.66324	8.1945	1.29853	12.4376	0.661114	4.40439	7.62032	18.0606	26.7522	25.2233	90315	98341.3	11.3	5.32829
2017	Alaska	10	IP	255.571	.	68.4261	361.927	328.603	428.96	208.916	307.075	0.68034	211.337	243.786	240.564	236.424	.	.	322.569	116.74	194.773	739795	13.5141	1.29643	385776	354019	1.0897	281314	25.0314	9.87476	53.869	11.2249	60.5683	2.98826	6.6755	14.862	6.99004	1.19357	6.7224	6.87997	21.7381	27.0268	19.3889	92674	98448.5	11.1	7.51129
2017	Oregon	10	ED	269.427	.	109.516	482.578	279.147	217.234	283.123	255.87	1.10651	332.929	256.893	272.512	175.008	453.477	209.372	204.844	261.112	239.328	4142776	15.2369	43.1526	2054016	2088760	0.983366	1.68112e+06	21.0915	8.87827	52.9193	17.1109	75.6196	1.87676	4.38496	1.15121	13.057	0.38969	3.52071	7.65222	19.0703	27.7611	24.3637	80144	85137.8	13.2	5.01686
2017	Oregon	10	IP	370.019	.	54.7585	339.854	518.921	749.952	333.809	405.383	0.823442	494.115	369.259	339.286	219.62	499.581	286.028	385.353	422.044	289.638	4142776	15.2369	43.1526	2054016	2088760	0.983366	1.68112e+06	21.0915	8.87827	52.9193	17.1109	75.6196	1.87676	4.38496	1.15121	13.057	0.38969	3.52071	7.65222	19.0703	27.7611	24.3637	80144	85137.8	13.2	5.01686
2017	Washington	10	IP	395.435	.	73.5539	420.773	547.545	767.404	338.658	452.127	0.749033	510.461	447.605	385.865	312.251	402.914	431.644	322.398	414.827	381.588	7405743	15.8178	111.227	3698615	3707128	0.997704	3.05057e+06	22.2359	8.87206	53.7989	15.0931	68.5563	3.66721	8.53602	1.2563	12.7035	0.655343	4.62529	7.2357	18.011	27.0671	25.4503	94297	100173	11	4.83275
2018	Alaska	10	IP	257.221	.	56.3634	378.983	325.285	436.297	206.653	313.275	0.659652	148.013	365.662	234.729	226.591	.	.	320.586	115.251	204.821	737438	13.5109	1.2923	382952	354486	1.0803	289738	24.878	9.30587	65.8161	11.9332	60.1141	3.41683	6.28948	15.1024	7.1964	1.07914	6.80166	5.47985	22.8787	26.3658	20.3976	96080	99996.2	10.9	6.861
2018	Oregon	10	ED	264.085	.	100.102	491.897	267.1	203.848	275.57	252.742	1.09032	332.829	254.202	259.15	195.161	435.763	211.77	191.958	264.988	231.951	4190713	15.2484	43.6519	2079943	2110770	0.985395	1.72083e+06	20.8219	8.72751	52.8017	17.6488	75.109	1.95781	4.55006	1.17047	13.2769	0.447609	3.48817	7.86229	18.4328	28.0396	24.7729	85235	88709.2	12.6	4.94242
2018	Oregon	10	IP	360.761	.	44.2855	327.329	509.344	735.22	320.265	400.418	0.799826	487.197	378.402	326.035	231.99	476.146	270.891	392.569	404.368	296.786	4190713	15.2484	43.6519	2079943	2110770	0.985395	1.72083e+06	20.8219	8.72751	52.8017	17.6488	75.109	1.95781	4.55006	1.17047	13.2769	0.447609	3.48817	7.86229	18.4328	28.0396	24.7729	85235	88709.2	12.6	4.94242
2018	Washington	10	IP	372.492	.	60.1992	405.583	511.756	718.181	326.742	418.184	0.781336	493.205	410.315	378.345	288.829	380.711	410.963	297.952	415.05	324.474	7535591	15.8351	113.178	3766859	3768732	0.999503	3.13895e+06	22.0545	8.73971	53.7592	15.4465	67.8284	3.8724	8.78207	1.29159	12.8769	0.715591	4.63297	6.95819	17.7619	26.8043	26.4211	99762	103828	10.3	4.22659
2010	National	National	ED	117.492	5.29392	76.5436	204.877	121.712	43.22	130.111	105.197	1.23683	142.46	119.153	103.365	88.466	114.02	114.86	126.21	106.136	110.852	313071822	19.5619	88.6	153874716	159197106	0.966567	1.2216e+08	23.9763	9.9897	53.1359	12.8981	62.9116	12.5014	4.7007	0.810244	17.3827	0.131105	1.5623	11.3249	21.7335	23.4793	19.4774	68259	81263.7	15.3	6.9
2010	National	National	IP	197.055	19.2339	63.7582	274.8	295.29	192.896	204.789	189.371	1.08142	253.397	184.244	172.003	132.191	244.657	170.499	160.913	132.145	156.931	313071822	19.5619	88.6	153874716	159197106	0.966567	1.2216e+08	23.9763	9.9897	53.1359	12.8981	62.9116	12.5014	4.7007	0.810244	17.3827	0.131105	1.5623	11.3249	21.7335	23.4793	19.4774	68259	81263.7	15.3	6.9
2011	National	National	ED	131.156	5.49853	80.4181	230.105	142.476	48.8163	144.096	118.512	1.21588	153.36	135.394	120.385	101.318	133.788	123.299	144.149	112.793	124.714	315298609	19.569	89.3	155038085	160260524	0.967413	1.22077e+08	23.7195	10.021	53.1523	13.1071	62.5163	12.5157	4.76354	0.804022	17.6365	0.1362	1.62777	11.0313	21.7563	23.7243	19.7614	69821	81787.6	15.9	6.5
2011	National	National	IP	207.797	17.4585	64.6808	286.885	303.964	232.603	210.049	205.402	1.02262	255.531	207.707	180.984	156.322	266.04	202.755	150.495	155.579	164.123	315298609	19.569	89.3	155038085	160260524	0.967413	1.22077e+08	23.7195	10.021	53.1523	13.1071	62.5163	12.5157	4.76354	0.804022	17.6365	0.1362	1.62777	11.0313	21.7563	23.7243	19.7614	69821	81787.6	15.9	6.5
2012	National	National	ED	146.775	7.07577	89.1687	253.621	158.846	59.7375	161.859	132.071	1.22554	178.682	145.862	134.913	111.795	156.036	139.578	162.176	123.664	126.007	317581124	19.5762	89.9	156193516	161387608	0.967816	1.2251e+08	23.4774	10.0314	52.9267	13.5645	62.1155	12.5646	4.89652	0.80494	17.8198	0.138556	1.66005	10.6684	21.5851	24.0325	20.2608	71317	81166.6	15.9	5.9
2012	National	National	IP	210.414	27.9381	68.999	285.545	306.467	238.731	211.157	209.683	1.00703	271.561	201.386	181.596	153.566	250.225	201.999	189.827	169.45	183.211	317581124	19.5762	89.9	156193516	161387608	0.967816	1.2251e+08	23.4774	10.0314	52.9267	13.5645	62.1155	12.5646	4.89652	0.80494	17.8198	0.138556	1.66005	10.6684	21.5851	24.0325	20.2608	71317	81166.6	15.9	5.9
2013	National	National	ED	166.237	6.44874	96.9256	303.521	178.624	62.8678	184.754	148.304	1.24578	208.431	168.368	149.729	118.659	186.522	156.507	173.973	131.362	138.28	319743925	19.583	90.5	157356818	162387107	0.969023	1.23143e+08	23.2688	10.0128	52.7497	13.9687	61.7414	12.563	5.006	0.78529	18.0046	0.142566	1.75713	10.5083	21.5139	24.0161	20.7022	73767	82637.5	15.8	5.3
2013	National	National	IP	213.725	22.6133	68.5479	301.266	306.147	230.7	213.977	213.394	1.00273	275.928	209.169	182.269	156.491	243.859	206.125	198.265	181.766	189.01	319743925	19.583	90.5	157356818	162387107	0.969023	1.23143e+08	23.2688	10.0128	52.7497	13.9687	61.7414	12.563	5.006	0.78529	18.0046	0.142566	1.75713	10.5083	21.5139	24.0161	20.7022	73767	82637.5	15.8	5.3
2014	National	National	ED	177.651	8.56236	96.6541	336.242	187.898	67.0128	202.844	153.209	1.32397	231.904	176.466	149.413	132.123	176.649	173.34	203.583	154.997	146.513	322405453	19.5913	91.3	158594517	163810936	0.968156	1.24079e+08	23.0611	9.90336	52.7012	14.3344	61.2375	12.6134	5.17678	0.803629	18.236	0.145509	1.7872	10.255	21.5807	24.0116	21.1083	75591	83364.8	15.5	4.5
2014	National	National	IP	224.575	28.2851	67.4381	321.026	317.407	247.667	224.985	224.112	1.0039	296.803	218.164	192.755	157.752	250.534	213.597	210.377	198.502	204.014	322405453	19.5913	91.3	158594517	163810936	0.968156	1.24079e+08	23.0611	9.90336	52.7012	14.3344	61.2375	12.6134	5.17678	0.803629	18.236	0.145509	1.7872	10.255	21.5807	24.0116	21.1083	75591	83364.8	15.5	4.5
2015	National	National	ED	210.024	8.31728	106.96	415.425	210.721	86.0838	239.743	181.176	1.32326	254.015	203.163	193.551	163.56	216.387	210.409	213.104	185.597	185.388	324893003	19.599	92	159825301	165067702	0.968241	1.24831e+08	22.8897	9.75589	52.6626	14.6918	60.808	12.6253	5.31526	0.796752	18.4472	0.137608	1.86994	10.0633	21.526	23.9459	21.579	78378	86515.2	14.7	3.9
2015	National	National	IP	252.498	40.8605	69.791	355.332	358.129	295.325	252.489	252.436	1.00021	333.614	249.626	217.363	177.863	276.903	239.211	244.737	229.616	226.868	324893003	19.599	92	159825301	165067702	0.968241	1.24831e+08	22.8897	9.75589	52.6626	14.6918	60.808	12.6253	5.31526	0.796752	18.4472	0.137608	1.86994	10.0633	21.526	23.9459	21.579	78378	86515.2	14.7	3.9
2016	National	National	ED	243.516	9.67186	110.125	477.176	259.906	110.943	278.235	209.75	1.3265	314.345	255.258	205.869	169.79	240.789	233.425	265.934	208.341	231.596	326538822	19.6041	92.5	160687198	165851624	0.968861	1.25565e+08	22.7641	9.603	52.5611	15.0718	60.4876	12.6388	5.37202	0.809634	18.6087	0.149202	1.93402	9.82026	21.3603	23.8987	22.1448	81346	88575.2	14	3.6
2016	National	National	IP	296.91	46.3662	70.6477	402.225	422.205	392.406	291.053	302.342	0.962661	386.908	303.757	260.947	205.39	311.181	284.839	289.971	284.594	280.831	326538822	19.6041	92.5	160687198	165851624	0.968861	1.25565e+08	22.7641	9.603	52.5611	15.0718	60.4876	12.6388	5.37202	0.809634	18.6087	0.149202	1.93402	9.82026	21.3603	23.8987	22.1448	81346	88575.2	14	3.6
2017	National	National	ED	249.051	6.96346	96.7231	492.319	277.875	118.356	288.893	210.395	1.3731	328.824	250.358	213.655	172.119	268.599	210.276	274.132	225.588	224.927	329056355	19.6117	93.2	161994501	167061854	0.969668	1.27509e+08	22.5814	9.46863	52.5071	15.4429	59.9619	12.6965	5.52806	0.820304	18.8881	0.156265	1.94884	9.4468	21.4416	23.8027	22.7191	84525	89791.8	13.4	3.3
2017	National	National	IP	299.738	44.4232	63.445	403.966	428.409	406.65	296.256	303.095	0.977435	398.209	301.985	260.754	206.202	314.591	288.435	294.461	282.495	280.967	329056355	19.6117	93.2	161994501	167061854	0.969668	1.27509e+08	22.5814	9.46863	52.5071	15.4429	59.9619	12.6965	5.52806	0.820304	18.8881	0.156265	1.94884	9.4468	21.4416	23.8027	22.7191	84525	89791.8	13.4	3.3

## Sheet: Sheet2
			HCUP		Age					Sex			Community-Level Income				Patient Location					Population							Age				Race							Education				Income
Year	State	HHS Region	Hospital Setting	Discharges	AgeLessThan1	Age1to24	Age25to44	Age45to64	Age65AndOver	Males	Females	SexRatio	IncomeQ1	IncomeQ2	IncomeQ3	IncomeQ4	LargeCentMetro	LargeFringeMetro	MediumMetro	SmallMetro	Rural	PopTotal	LNPopTotal	PopDensity	PopMales	PopFemales	PopSexRatio	PopMarried	PopUnder18P	Pop18to24P	Pop25to65P	Pop65AndOverP	PopWhiteAloneP	PopAfricanAmericanP	PopAsianP	PopNativeAmericanP	PopHispanicP	PopPacificIslanderP	PopOtherP	PopNoHighSchoolP	PopHighSchoolP	PopSomeCollegeP	PopBachelorsOrMoreP	PopHouseholdIncome	PopHouseholdIncomeAdj	PopPovertyLevel	PopUnemployment
2010	Arizona	9	ED	145	.	106.5	226.5	168	54.3	154.7	135.4	1.14297	193.7	132	122.6	98.7	107.4	90.2	302.8	133.7	153.1	6413737	15.674	56.4381	3190700	3223037	0.989967	2.47548e+06	25.4518	9.89389	50.8278	13.8265	57.7481	4.11631	2.71354	4.45556	29.7629	.	1.20362	11.2494	19.2657	26.6841	17.3391	62838	74809.9	17.4	11.754
2010	Arizona	9	IP	193.4	34.3	52.5	210.2	336.8	283.5	179.1	207.8	0.861993	224	180.4	194.5	141.8	185.3	157.5	307	106.7	151.8	6413737	15.674	56.4381	3190700	3223037	0.989967	2.47548e+06	25.4518	9.89389	50.8278	13.8265	57.7481	4.11631	2.71354	4.45556	29.7629	.	1.20362	11.2494	19.2657	26.6841	17.3391	62838	74809.9	17.4	11.754
2010	Arkansas	6	IP	116.4	.	34.1	154.1	165.3	155.1	101.8	130.4	0.780746	114.3	113.3	110.1	118.9	.	.	128.5	107.1	107.2	2921606	14.8876	56.1038	1430837	1490769	0.959798	1.18819e+06	24.3404	9.96212	51.3193	14.3782	74.4947	15.8957	1.13773	0.637492	6.25252	.	1.5818	13.1909	25.969	23.0552	13.3689	52382	62361.8	18.8	9.59757
2010	California	9	ED	96.6	4.7	49	132.2	146.3	56.6	102	91.3	1.11648	105.7	105.3	98.5	75.1	79.2	98.8	124.9	121.5	201.4	37349363	17.4358	239.46	18570505	18778858	0.988905	1.39319e+07	24.9194	10.5623	53.0871	11.4312	40.0243	6.01443	13.1219	0.754787	37.7233	0.382689	1.97857	14.2793	16.335	24.2224	20.2439	79465	94604.7	15.8	12.7691
2010	California	9	IP	139.2	13.5	34.1	128	253.9	253	135.1	143.2	0.943028	148.9	139.6	138.2	120	130.5	128.6	146.4	149.4	221.9	37349363	17.4358	239.46	18570505	18778858	0.988905	1.39319e+07	24.9194	10.5623	53.0871	11.4312	40.0243	6.01443	13.1219	0.754787	37.7233	0.382689	1.97857	14.2793	16.335	24.2224	20.2439	79465	94604.7	15.8	12.7691
2010	Colorado	8	IP	151.8	.	55.5	153.5	212.5	297.5	127.7	176.3	0.724024	195	154.5	148	112.4	205.9	149.4	142.5	171.8	104.7	5049071	15.4347	48.6751	2531362	2517709	1.00542	2.05912e+06	24.3347	9.75126	54.9885	10.9255	69.8837	3.92383	2.64991	0.982517	20.7504	.	1.8097	8.35675	17.8465	24.3577	25.0946	72423	86221	13.4	9.78078
2010	Connecticut	1	ED	182	.	130.5	354.7	163.6	36.4	226.9	139.3	1.62909	379.4	304.1	195.9	117.4	205.5	117.5	157	.	340.3	3577073	15.0901	738.302	1738918	1838155	0.946013	1.41223e+06	22.792	9.15279	53.8493	14.2058	71.0357	9.97687	3.75553	.	13.4719	.	1.75996	9.04883	21.6903	21.0056	25.3952	90074	107235	10.1	10.5043
2010	Connecticut	1	IP	267.7	.	75.5	389.8	390.2	250.8	292.5	244.1	1.19811	585.5	355.9	302	171.1	308	249.2	256.6	.	241.4	3577073	15.0901	738.302	1738918	1838155	0.946013	1.41223e+06	22.792	9.15279	53.8493	14.2058	71.0357	9.97687	3.75553	.	13.4719	.	1.75996	9.04883	21.6903	21.0056	25.3952	90074	107235	10.1	10.5043
2010	Florida	4	ED	92.1	.	63.2	173.5	92.1	28.1	98.7	85.7	1.1521	93.4	103.7	80.4	65.4	79.6	98.5	96.3	88.8	87.6	18843326	16.7517	348.97	9212548	9630778	0.956574	7.32679e+06	21.2251	9.37535	52.0289	17.3706	57.7611	15.9068	2.40181	0.360096	22.5714	0.0611622	0.937595	11.8349	23.6099	24.7218	18.6176	61877	73665.8	16.5	13.3135
2010	Florida	4	IP	194	29.3	75.6	269.3	274.1	175	188.5	199.4	0.945242	199.9	215.3	174.4	135.2	172	208.9	194.3	215.9	185.5	18843326	16.7517	348.97	9212548	9630778	0.956574	7.32679e+06	21.2251	9.37535	52.0289	17.3706	57.7611	15.9068	2.40181	0.360096	22.5714	0.0611622	0.937595	11.8349	23.6099	24.7218	18.6176	61877	73665.8	16.5	13.3135
2010	Georgia	4	ED	61.2	.	39	102.1	64.1	23.6	64.6	58	1.1142	72.4	65.3	56.9	41.2	31.7	49.8	56.6	87.1	86.1	9712587	16.0889	167.693	4742754	4969833	0.954309	3.68142e+06	25.6834	10.1152	53.5565	10.6449	55.7997	30.6485	3.25452	0.227076	8.82282	.	1.24743	12.1836	22.0883	21.884	18.2249	62967	74963.5	17.9	12.552
2010	Georgia	4	IP	76.2	.	22.5	92.7	131.6	83.6	69	83.2	0.829224	88.5	89.5	71.4	43.9	39.3	59.3	56.3	122.6	112.2	9712587	16.0889	167.693	4742754	4969833	0.954309	3.68142e+06	25.6834	10.1152	53.5565	10.6449	55.7997	30.6485	3.25452	0.227076	8.82282	.	1.24743	12.1836	22.0883	21.884	18.2249	62967	74963.5	17.9	12.552
2010	Hawaii	9	ED	84.9	.	40	119.7	128.2	44.9	101.8	67.6	1.50553	140.8	138.6	88.2	53.2	.	.	71.7	.	109.2	1363621	14.1257	212.303	684087	679534	1.0067	542202	22.2687	9.75579	53.4461	14.5294	22.6526	1.49198	38.9358	.	8.87351	9.89138	18.1548	7.55819	23.4116	25.9774	20.7162	79560	94717.8	10.7	8.14011
2010	Hawaii	9	IP	114.6	.	37	115.6	195	140.1	127.9	101.1	1.26597	137.3	151.2	113.4	92.3	.	.	100.4	.	139.6	1363621	14.1257	212.303	684087	679534	1.0067	542202	22.2687	9.75579	53.4461	14.5294	22.6526	1.49198	38.9358	.	8.87351	9.89138	18.1548	7.55819	23.4116	25.9774	20.7162	79560	94717.8	10.7	8.14011
2010	Illinois	5	ED	102.9	.	57.4	177.2	120	37.8	119	87.3	1.36371	169.3	103.7	91.7	68.4	120	82.9	116	111.9	85.1	12843166	16.3683	231.021	6294434	6548732	0.961168	4.9388e+06	24.3392	9.74428	53.3431	12.5734	63.6142	14.5303	4.59524	0.230045	15.8672	.	1.16305	10.1162	20.8726	23.1809	21.4252	72022	85743.6	13.8	11.3981
2010	Illinois	5	IP	331.4	.	52.4	426.2	669.4	216.2	386.5	277.8	1.3911	851.1	291.6	219.7	137.7	604	149.9	171.2	135.6	127.7	12843166	16.3683	231.021	6294434	6548732	0.961168	4.9388e+06	24.3392	9.74428	53.3431	12.5734	63.6142	14.5303	4.59524	0.230045	15.8672	.	1.16305	10.1162	20.8726	23.1809	21.4252	72022	85743.6	13.8	11.3981
2010	Indiana	5	ED	116.9	.	81.7	218.8	97.9	49.2	119.4	114.4	1.0442	149.9	124.3	91.6	70.2	141.9	97.2	108.4	128.7	121.4	6490621	15.6859	180.948	3197124	3293497	0.970738	2.61512e+06	24.7452	10.087	52.18	12.9878	81.4992	9.0445	1.58567	0.25144	6.00174	.	1.61741	10.4791	26.537	22.7543	15.5597	58451	69587.1	15.3	10.7976
2010	Indiana	5	IP	157.1	.	67.3	233.1	196.9	165.4	143.7	170.2	0.844123	217.3	145.9	132.2	104	222.9	145.9	124.5	160	149.2	6490621	15.6859	180.948	3197124	3293497	0.970738	2.61512e+06	24.7452	10.087	52.18	12.9878	81.4992	9.0445	1.58567	0.25144	6.00174	.	1.61741	10.4791	26.537	22.7543	15.5597	58451	69587.1	15.3	10.7976
2010	Iowa	7	ED	35.2	.	21.1	47.9	38.8	41	29.3	40.9	0.716277	49.9	36.2	30.4	16.5	.	.	36.9	33.8	34.4	3049883	14.9306	54.584	1505879	1544004	0.975308	1.31817e+06	23.7607	10.0471	51.345	14.8472	88.5544	3.1211	1.69698	0.299913	4.97514	.	1.35241	7.53823	24.7482	26.354	17.5327	60901	72503.9	12.6	6.63031
2010	Iowa	7	IP	63.7	.	18	72.5	78.7	125.7	53	74.1	0.716018	79.3	66.7	55.2	43.7	.	.	66.2	54.4	67.3	3049883	14.9306	54.584	1505879	1544004	0.975308	1.31817e+06	23.7607	10.0471	51.345	14.8472	88.5544	3.1211	1.69698	0.299913	4.97514	.	1.35241	7.53823	24.7482	26.354	17.5327	60901	72503.9	12.6	6.63031
2010	Kansas	7	ED	77.5	.	47.3	130.5	87.1	42.2	70.1	83.4	0.8404	92.9	78.9	73.6	53.6	.	78.5	95.2	88.2	53.3	2859169	14.866	34.9433	1417134	1442035	0.982732	1.18432e+06	25.4209	10.2009	51.1214	13.2568	78.1157	5.76458	2.48226	0.903025	10.5324	.	2.202	8.44218	20.7024	25.3624	20.0722	63094	75114.7	13.6	7.81669
2010	Kansas	7	IP	127.7	.	40.7	155.8	173.7	219.5	107.9	147	0.734038	141.7	139	117.4	93	.	134.4	148.6	105	101.9	2859169	14.866	34.9433	1417134	1442035	0.982732	1.18432e+06	25.4209	10.2009	51.1214	13.2568	78.1157	5.76458	2.48226	0.903025	10.5324	.	2.202	8.44218	20.7024	25.3624	20.0722	63094	75114.7	13.6	7.81669
2010	Kentucky	4	ED	139.5	.	106.1	278.2	95.5	39.8	147.9	131.4	1.12495	153.4	135.3	103.6	100.2	90.1	185	179.7	42.7	152.9	4346266	15.2848	109.39	2140493	2205773	0.970405	1.76208e+06	23.4992	9.70079	53.4663	13.3338	86.4435	7.74368	1.10198	0.211699	3.01553	.	1.4836	13.7205	26.298	22.0424	14.3731	54320	64669	19	11.1176
2010	Kentucky	4	IP	242.8	.	119.3	450.8	224.7	170.8	234.8	250.4	0.937812	305.3	194.2	142.1	122.8	139.1	206	286	72.7	326.5	4346266	15.2848	109.39	2140493	2205773	0.970405	1.76208e+06	23.4992	9.70079	53.4663	13.3338	86.4435	7.74368	1.10198	0.211699	3.01553	.	1.4836	13.7205	26.298	22.0424	14.3731	54320	64669	19	11.1176
2010	Louisiana	6	IP	161	.	68.2	300.2	173	113.9	166.7	155.4	1.07276	167.8	148.4	152.4	148.5	230.7	183.4	153	128	159.1	4544228	15.3294	104.307	2227014	2317214	0.961074	1.61864e+06	24.6038	10.5688	52.5132	12.3143	60.2943	32.0292	1.5729	0.636258	4.26325	.	1.2041	14.0589	25.6615	21.0524	14.6235	59116	70378.8	18.7	10.0271
2010	Maine	1	ED	303.1	.	247	632.7	205.8	98.3	329.6	277.9	1.18592	396.7	278.4	234.6	127.3	.	.	250.2	422.1	285.3	1327567	14.0989	43.0121	648889	678678	0.956107	561216	20.613	8.80573	54.6995	15.8818	94.4645	1.139	1.03031	0.51794	1.24212	.	1.60617	7.99994	27.3003	24.4137	19.6731	59300	70597.8	12.9	8.25625
2010	Maine	1	IP	292.6	.	179.6	512.5	252.6	247.3	282.1	302.4	0.932956	333.4	301.2	248.3	161.8	.	.	282.7	346.2	268.7	1327567	14.0989	43.0121	648889	678678	0.956107	561216	20.613	8.80573	54.6995	15.8818	94.4645	1.139	1.03031	0.51794	1.24212	.	1.60617	7.99994	27.3003	24.4137	19.6731	59300	70597.8	12.9	8.25625
2010	Maryland	3	ED	175.1	.	107.2	309.5	192.1	39	197.5	154	1.2832	500	317.2	172.7	96.6	430.6	133.7	.	210.2	150.6	5785982	15.5709	591.916	2799597	2986385	0.937453	2.22491e+06	23.3629	9.69128	54.6704	12.2754	54.6231	29.4142	5.53	0.327135	8.18739	.	1.9181	9.34272	20.1785	21.6022	25.4467	89563	106627	9.9	8.74772
2010	Maryland	3	IP	439.3	.	110.8	646.2	703.6	301	489.3	392.3	1.24716	1687.8	787	366.4	204.2	1717.4	275.8	.	201.6	274	5785982	15.5709	591.916	2799597	2986385	0.937453	2.22491e+06	23.3629	9.69128	54.6704	12.2754	54.6231	29.4142	5.53	0.327135	8.18739	.	1.9181	9.34272	20.1785	21.6022	25.4467	89563	106627	9.9	8.74772
2010	Massachusetts	1	ED	257.5	.	213.8	516.4	175.4	37.2	323.7	195.1	1.65896	376	339.7	274.3	187.4	349.5	258.5	209.6	168.8	429.2	6557254	15.6961	836.598	3170167	3387087	0.935957	2.51053e+06	21.6115	10.389	54.1809	13.8185	76.3075	6.76001	5.38657	0.205589	9.62317	.	1.71714	8.63785	20.5586	20.9997	28.1924	84005	100010	11.4	10.1276
2010	Massachusetts	1	IP	289.1	36.8	110.7	433.7	366.1	275.6	306.6	272.7	1.12425	448.3	407.3	305.8	199.1	359.5	251.8	306.1	406.4	521.2	6557254	15.6961	836.598	3170167	3387087	0.935957	2.51053e+06	21.6115	10.389	54.1809	13.8185	76.3075	6.76001	5.38657	0.205589	9.62317	.	1.71714	8.63785	20.5586	20.9997	28.1924	84005	100010	11.4	10.1276
2010	Michigan	5	IP	204.7	.	63.7	250.5	326.7	224.3	200.2	209.1	0.957561	295.9	202.7	156.4	126.7	344.4	189.9	158.9	188.1	154.1	9877574	16.1058	174.704	4848760	5028814	0.964196	3.89155e+06	23.6385	9.84924	52.688	13.8243	76.4896	14.0248	2.44083	0.581054	4.44727	.	2.01649	9.00312	23.2805	26.5387	17.549	59772	71159.8	16.8	15.0332
2010	Minnesota	5	ED	84	.	53.4	144.2	84.2	44	83.8	84.2	0.995742	207.7	88.9	67	62.8	113.2	74	160.3	30.4	65.2	5310584	15.4852	66.7016	2635397	2675187	0.985126	2.22914e+06	24.1716	9.39322	53.5045	12.9307	83.0638	5.15348	3.95124	1.07841	4.67551	.	2.07753	6.70638	20.5415	26.3833	22.1972	71345	84937.6	11.6	8.21826
2010	Minnesota	5	IP	194.2	.	80.9	245.8	240.6	292.2	177.7	210.6	0.843398	296.1	191.1	189.9	172.1	248.2	196	258.4	139.9	135.8	5310584	15.4852	66.7016	2635397	2675187	0.985126	2.22914e+06	24.1716	9.39322	53.5045	12.9307	83.0638	5.15348	3.95124	1.07841	4.67551	.	2.07753	6.70638	20.5415	26.3833	22.1972	71345	84937.6	11.6	8.21826
2010	Missouri	7	ED	115.9	.	87.5	227.2	88.2	35.5	127.2	105	1.21091	141.9	100.4	106.3	79.3	156.1	119.5	122.2	80.8	95.2	5996231	15.6066	87.0306	2932383	3063848	0.957092	2.42702e+06	23.641	9.90307	52.399	14.0569	80.959	11.7283	1.55771	0.360927	3.55523	.	1.83881	10.3199	24.2199	23.8855	17.8672	59525	70865.7	15.3	9.92614
2010	Missouri	7	IP	215.3	32.5	90.9	332	248.7	237.3	208.9	221.4	0.943303	257.7	189.8	205.6	149.6	254.1	225.7	231.3	154.2	192.8	5996231	15.6066	87.0306	2932383	3063848	0.957092	2.42702e+06	23.641	9.90307	52.399	14.0569	80.959	11.7283	1.55771	0.360927	3.55523	.	1.83881	10.3199	24.2199	23.8855	17.8672	59525	70865.7	15.3	9.92614
2010	Montana	8	IP	164.4	.	58.6	200.8	201	265.6	124.8	204	0.611804	191	144.2	128.9	172.5	.	.	.	172.2	156.7	990898	13.8064	6.80768	499235	491663	1.0154	429019	22.4645	9.62218	53.0285	14.8849	87.8151	.	.	6.22112	2.84348	.	3.1203	7.15711	23.289	26.9531	20.1268	56266	66985.8	14.6	7.31142
2010	Nabraska	7	ED	40.9	.	29.4	65.1	40.2	30.1	36.9	44.9	0.823337	54.7	42.5	36.2	22.4	.	.	37.2	.	45.1	1830429	14.4201	23.8095	906540	923889	0.981222	769933	25.1507	10.1443	51.1621	13.5429	82.2062	4.40498	1.59788	0.929017	9.19446	.	1.66748	7.63572	20.9795	26.7851	19.4389	61630	73371.7	12.9	6.4863
2010	Nabraska	7	IP	87.8	.	32.1	112.5	108.4	149.6	72.8	102.6	0.7092	104.5	84.4	88.3	68.1	.	.	97.3	.	75.4	1830429	14.4201	23.8095	906540	923889	0.981222	769933	25.1507	10.1443	51.1621	13.5429	82.2062	4.40498	1.59788	0.929017	9.19446	.	1.66748	7.63572	20.9795	26.7851	19.4389	61630	73371.7	12.9	6.4863
2010	National	National	ED	117.5	5.3	76.5	204.9	121.7	43.2	130.1	105.2	1.23683	142.5	119.2	103.4	88.5	114	114.9	126.2	106.1	110.9	313071822	19.5619	88.6	153874716	159197106	0.966567	1.2216e+08	23.9763	9.9897	53.1359	12.8981	62.9116	12.5014	4.7007	0.810244	17.3827	0.131105	1.5623	11.3249	21.7335	23.4793	19.4774	68259	81263.7	15.3	6.9
2010	National	National	IP	197.1	19.2	63.8	274.8	295.3	192.9	204.8	189.4	1.08142	253.4	184.2	172	132.2	244.7	170.5	160.9	132.1	156.9	313071822	19.5619	88.6	153874716	159197106	0.966567	1.2216e+08	23.9763	9.9897	53.1359	12.8981	62.9116	12.5014	4.7007	0.810244	17.3827	0.131105	1.5623	11.3249	21.7335	23.4793	19.4774	68259	81263.7	15.3	6.9
2010	NCarolina	4	ED	102.3	.	71.1	185.6	87.4	44.1	105.2	99.5	1.05779	123.6	103.6	74.7	45.2	65.3	141	86.5	86.4	133.1	9561558	16.0733	196.263	4657156	4904402	0.949587	3.78142e+06	23.8899	9.95334	53.1911	12.9657	65.156	21.4442	2.21413	1.16881	8.41731	.	1.59962	11.8773	21.2219	24.713	18.298	59053	70303.8	17.5	12.6152
2010	NCarolina	4	IP	138.8	27.9	50.6	193.2	181.9	171.4	124.2	152.9	0.812151	162.6	138.4	109.3	77.6	106.3	163.3	132.1	118.7	158.2	9561558	16.0733	196.263	4657156	4904402	0.949587	3.78142e+06	23.8899	9.95334	53.1911	12.9657	65.156	21.4442	2.21413	1.16881	8.41731	.	1.59962	11.8773	21.2219	24.713	18.298	59053	70303.8	17.5	12.6152
2010	Nevada	9	ED	125.5	.	88.1	177.4	155.7	52	127.5	123.4	1.03353	172.2	135.4	111.4	92.8	126.2	.	111.6	175.5	111.4	2704642	14.8105	24.6311	1365498	1339144	1.01968	1.0194e+06	24.579	9.2559	54.0699	12.0952	54.0364	8.01555	7.29671	0.991333	26.6234	0.601891	2.4347	12.2165	22.9924	25.4577	14.8206	66630	79324.3	14.9	14.0919
2010	Nevada	9	IP	145.1	.	43.6	138.4	250.8	231.2	132.6	158.1	0.83902	186.5	181	125.3	103.6	132.7	.	134.8	290.2	197.2	2704642	14.8105	24.6311	1365498	1339144	1.01968	1.0194e+06	24.579	9.2559	54.0699	12.0952	54.0364	8.01555	7.29671	0.991333	26.6234	0.601891	2.4347	12.2165	22.9924	25.4577	14.8206	66630	79324.3	14.9	14.0919
2010	NewJersey	2	ED	149.9	.	91.2	264	173.4	27.2	182.2	118.8	1.53363	493.1	176.9	138.9	86.4	318.5	113.2	167.5	94.9	.	8801624	15.9904	1195.5	4284049	4517575	0.948307	3.54064e+06	23.4367	8.72462	54.3067	13.5319	59.2006	13.4764	8.23799	0.215369	17.7699	.	1.09979	9.23317	22.656	19.5512	25.1229	90882	108197	10.3	10.8229
2010	NewJersey	2	IP	254.1	.	114.8	387.2	338	166	283.1	226.2	1.25153	566.4	320.3	267.5	177.2	383.9	222.3	293.6	219.3	.	8801624	15.9904	1195.5	4284049	4517575	0.948307	3.54064e+06	23.4367	8.72462	54.3067	13.5319	59.2006	13.4764	8.23799	0.215369	17.7699	.	1.09979	9.23317	22.656	19.5512	25.1229	90882	108197	10.3	10.8229
2010	NewMexico	6	IP	191.4	.	73	258	269.9	226.7	175.6	206.8	0.848956	195.7	179.6	152.2	107	.	.	194.8	143	211.9	2065932	14.5411	17.0225	1020996	1044936	0.97709	763665	25.1047	9.96921	51.5962	13.3299	40.4402	1.96463	1.22574	9.44426	46.4396	.	0.485544	13.0658	20.0515	24.9982	16.7798	57655	68639.4	20.4	9.49066
2010	NewYork	2	ED	107.2	.	70.9	189.7	115.8	20.1	144.2	72.3	1.99426	139.1	88.5	84.8	80.6	91	89.1	144.7	105.2	88	19392283	16.7804	410.645	9387534	10004749	0.938308	7.15749e+06	22.238	10.2617	53.9689	13.5314	58.2148	15.5488	7.39405	0.370209	17.7127	.	0.759467	11.7421	21.3143	21.1818	23.5136	78726	93724.9	14.9	9.8369
2010	NewYork	2	IP	349.7	35.1	123.7	531.5	546.8	153.7	471.3	235	2.00559	408.5	197.3	249.1	223.9	348.2	245.9	254.6	202.4	239.8	19392283	16.7804	410.645	9387534	10004749	0.938308	7.15749e+06	22.238	10.2617	53.9689	13.5314	58.2148	15.5488	7.39405	0.370209	17.7127	.	0.759467	11.7421	21.3143	21.1818	23.5136	78726	93724.9	14.9	9.8369
2010	Ohio	5	ED	155.2	.	115	309.6	122.1	38.9	166.6	143.6	1.16017	195.5	159.6	135.1	90.5	187.6	169	137.1	121.3	123.5	11536182	16.261	281.693	5630118	5906064	0.953278	4.55578e+06	23.5853	9.48743	52.8344	14.0929	81.0468	12.2398	1.71191	0.184905	3.07741	.	1.73924	9.53926	26.4805	23.0864	17.299	59654	71019.3	15.8	11.3477
2010	Ohio	5	IP	200.9	.	92.1	331.8	235.3	157.4	185.5	215.5	0.861032	275.5	199.9	161.7	120.3	258.8	180.4	178.8	217.8	159.2	11536182	16.261	281.693	5630118	5906064	0.953278	4.55578e+06	23.5853	9.48743	52.8344	14.0929	81.0468	12.2398	1.71191	0.184905	3.07741	.	1.73924	9.53926	26.4805	23.0864	17.299	59654	71019.3	15.8	11.3477
2010	Oklahoma	6	IP	138.3	.	54.3	173.5	197.9	180.7	116.7	159.4	0.731936	142.2	140.7	113	111.7	149.1	125.6	151.9	162.1	123.7	3761702	15.1404	54.7722	1856245	1905457	0.974173	1.51652e+06	24.7474	10.1434	51.5571	13.5521	68.5966	7.18111	1.73411	6.95818	8.84203	.	6.68801	10.8616	24.2025	24.6394	15.5592	56533	67303.7	16.9	8.09526
2010	Oregon	10	IP	194.9	.	53.4	204.6	276.6	337.1	172.7	216.6	0.797311	200.9	208.4	178.9	160.7	332.9	193.4	152.2	139.1	141.7	3838957	15.1607	39.9879	1902185	1936772	0.982142	1.56392e+06	22.5715	9.31399	54.1812	13.9333	78.3215	1.833	3.68814	1.30179	11.7725	0.332616	2.75046	9.22443	19.6552	28.3201	20.2969	61552	73278.9	15.8	12.7004
2010	Pennsylvania	3	IP	184.8	27.5	84.7	318.5	208.2	138.1	194.7	175.3	1.11075	282.9	187.3	133.1	103.6	310.6	159.3	145	150.1	140.9	12709630	16.3579	283.571	6192105	6517525	0.95007	5.04168e+06	21.9139	9.98949	52.6319	15.4647	79.3902	10.8283	2.75566	0.160736	5.68161	.	1.18352	9.24779	28.6629	20.6305	19.613	65878	78429.1	13.4	9.52998
2010	RhodeIsland	1	ED	167.8	.	81.9	327.1	181.9	50.5	207.1	130.8	1.58422	234.1	227.5	151.6	100.9	174.9	147.7	.	.	.	1052886	13.867	1018.26	508198	544688	0.933008	378037	21.277	11.2913	52.9778	14.4539	76.3493	5.96665	2.93849	.	12.4784	.	2.2672	12.3457	21.1868	23.5727	21.6851	69840	83145.9	14	10.8367
2010	RhodeIsland	1	IP	271.6	.	70.5	386.9	431.2	212.5	313.2	232.4	1.34766	378.9	336.8	247.9	176.3	292	227.4	.	.	.	1052886	13.867	1018.26	508198	544688	0.933008	378037	21.277	11.2913	52.9778	14.4539	76.3493	5.96665	2.93849	.	12.4784	.	2.2672	12.3457	21.1868	23.5727	21.6851	69840	83145.9	14	10.8367
2010	SCarolina	4	ED	69	.	38.2	125.3	72.7	32.6	68.6	69.4	0.988114	80.3	69.6	44.3	52.5	.	40.1	65.2	73.7	79.2	4636312	15.3494	153.974	2253035	2383277	0.945352	1.76363e+06	23.3252	10.3644	52.6157	13.6947	64.0382	28.0824	1.15734	0.273385	4.98243	.	1.46623	12.6514	23.2407	23.6971	17.1519	56365	67103.7	18.2	12.7388
2010	SCarolina	4	IP	120.2	.	36.4	159.3	169.7	156.8	108.4	131.3	0.825663	135.2	124.2	90	71.5	.	50.7	111.1	154.9	129.8	4636312	15.3494	153.974	2253035	2383277	0.945352	1.76363e+06	23.3252	10.3644	52.6157	13.6947	64.0382	28.0824	1.15734	0.273385	4.98243	.	1.46623	12.6514	23.2407	23.6971	17.1519	56365	67103.7	18.2	12.7388
2010	SDakota	8	ED	45.8	.	24.3	68.6	55.8	43.2	40.1	51.5	0.778805	48.3	57	29.9	.	.	.	.	34.4	49.7	816463	13.6127	10.7574	411170	405293	1.0145	339076	24.7507	10.0438	50.7643	14.4412	84.613	1.3158	.	9.01462	2.50679	.	2.54978	8.64952	23.146	25.4108	18.043	59391	70706.2	14.4	5.84821
2010	SDakota	8	IP	100.9	.	43.2	121.2	115.8	182	82.7	119.1	0.694456	79.8	118	102.4	83.4	.	.	.	100.7	99.1	816463	13.6127	10.7574	411170	405293	1.0145	339076	24.7507	10.0438	50.7643	14.4412	84.613	1.3158	.	9.01462	2.50679	.	2.54978	8.64952	23.146	25.4108	18.043	59391	70706.2	14.4	5.84821
2010	Tennessee	4	ED	109.2	.	68.6	192.4	108.2	48.5	106.6	111.6	0.955049	131	108.1	82.3	50.8	71.2	92.2	137.8	84.3	141.3	6356897	15.6651	154.219	3095030	3261867	0.948852	2557198	23.5529	9.71027	53.2094	13.5274	75.6002	16.7732	1.46358	0.26277	4.52273	.	1.37753	12.4803	25.7166	22.0584	16.1251	56835	67663.2	17.7	11.2253
2010	Tennessee	4	IP	186.3	.	69.7	255.9	257	192.6	169.9	201.8	0.841717	207	193.6	166.6	89.5	127	192.2	235.8	155	208.6	6356897	15.6651	154.219	3095030	3261867	0.948852	2557198	23.5529	9.71027	53.2094	13.5274	75.6002	16.7732	1.46358	0.26277	4.52273	.	1.37753	12.4803	25.7166	22.0584	16.1251	56835	67663.2	17.7	11.2253
2010	Texas	6	IP	87.1	28.8	27	99.9	136.4	154.3	77.3	96.8	0.798412	102.1	89.1	75.9	62.4	94.7	72.4	71.8	100.9	89.8	25257114	17.0446	96.4329	12531720	12725394	0.984781	9745245	27.2697	10.284	52.0771	10.3691	45.1929	11.76	3.83852	0.511389	37.7473	0.0733575	0.876458	14.1089	19.092	22.5529	16.914	66756	79474.4	17.9	8.78241
2010	Utah	8	ED	157.2	.	105	267	163.1	72.6	149.5	165.1	0.905887	239.1	170.3	151.2	108.9	207.7	178	131.9	97.1	113.2	2776469	14.8367	33.7901	1397849	1378620	1.01395	1.16532e+06	31.4672	11.4523	48.0475	9.03306	80.3331	1.03372	1.86734	1.24846	13.0366	0.936909	1.5439	7.0147	17.1227	27.0524	17.3316	68176	81164.9	13.2	9.24774
2010	Utah	8	IP	138.8	.	60.2	204.3	200.5	179.4	126.2	151.6	0.832752	144.4	150.4	139.1	109.9	155.1	136.3	134	116.8	115.9	2776469	14.8367	33.7901	1397849	1378620	1.01395	1.16532e+06	31.4672	11.4523	48.0475	9.03306	80.3331	1.03372	1.86734	1.24846	13.0366	0.936909	1.5439	7.0147	17.1227	27.0524	17.3316	68176	81164.9	13.2	9.24774
2010	Vermont	1	ED	141.9	.	118.3	261.9	108.3	65.3	144.5	139.5	1.03565	211.7	132.2	119.9	74	.	.	.	160.2	126.8	625960	13.347	67.6787	308172	317788	0.969741	263180	20.7139	10.4251	54.2864	14.5746	94.2662	1.04863	1.24816	.	1.54834	.	1.88862	7.06688	25.2045	22.7661	24.1798	63768	75917.1	12.7	7.94575
2010	Vermont	1	IP	144.7	.	87.1	249.4	123.6	137.3	116.4	172.1	0.676208	226.3	131.6	114	80.3	.	.	.	136	144.8	625960	13.347	67.6787	308172	317788	0.969741	263180	20.7139	10.4251	54.2864	14.5746	94.2662	1.04863	1.24816	.	1.54834	.	1.88862	7.06688	25.2045	22.7661	24.1798	63768	75917.1	12.7	7.94575
2010	Virginia	3	IP	126	.	43.3	168.8	163	173.2	110.9	140.6	0.78913	204.4	166.3	123.5	76.8	138.9	90	209.9	178.6	179.4	8024617	15.898	202.652	3941957	4082660	0.965536	3.29559e+06	23.0992	10.0901	54.5948	12.2158	64.7436	19.5585	5.45824	0.305024	7.85224	.	2.0824	10.311	20.0373	22.5366	24.0159	81608	97156	11.1	7.8379
2010	Washington	10	IP	209.8	.	90	256.2	282.8	269.1	187.5	232	0.807949	305.2	217.2	196.7	168.9	229.8	223.3	204.5	178.7	188.5	6744496	15.7242	101.296	3358423	3386073	0.991834	2.78711e+06	23.4796	9.71542	54.493	12.3119	72.4786	3.54529	7.19148	1.47878	11.2749	0.59143	3.43953	8.54345	18.7851	27.5703	21.5548	71739	85406.7	13.4	10.7352
2010	Wisconsin	5	ED	109.9	.	91.1	190.2	88.1	54.7	110	109.8	1.00155	152.2	105.3	96	101.4	140	133.6	111.6	92.1	90.8	5691047	15.5544	104.78	2826199	2864848	0.986509	2.34536e+06	23.4791	9.74415	53.0796	13.6971	83.2797	6.15771	2.2673	0.838211	5.91397	.	1.54309	7.90687	25.4035	24.685	18.5353	62376	74259.9	13.2	8.88942
2010	Wisconsin	5	IP	193.7	41.3	74.5	226.1	228	353	167.1	219.9	0.760006	236.1	210.7	166.5	165.5	269.4	166.7	185.1	179.3	179.9	5691047	15.5544	104.78	2826199	2864848	0.986509	2.34536e+06	23.4791	9.74415	53.0796	13.6971	83.2797	6.15771	2.2673	0.838211	5.91397	.	1.54309	7.90687	25.4035	24.685	18.5353	62376	74259.9	13.2	8.88942
2010	WVirginia	3	IP	260.6	.	146.3	501.4	234.3	147.7	254.1	266.6	0.953248	265	189.6	183	147.6	.	303.7	214	241.8	291.8	1853973	14.4328	76.9699	913160	940813	0.970607	781684	20.857	9.30666	53.7301	16.1063	93.2041	3.10193	0.584582	.	1.18761	.	1.92176	13.2402	32.2348	20.6928	12.9752	50574	60209.4	18.1	8.89872
2010	Wyoming	8	IP	75.8	.	28.1	98.2	89	133.4	53.3	98.8	0.539435	77.6	102.6	51.5	41.4	.	.	.	64.3	77.8	564460	13.2436	5.81288	287053	277407	1.03477	250034	24.221	10.0611	53.2837	12.4342	85.7781	.	.	2.58318	8.9808	.	2.65794	6.69018	22.7645	29.782	16.5423	66710	79419.6	11.2	6.27329
2011	Arizona	9	ED	180	.	126.5	278.2	211.7	81.4	187.4	172.5	1.0864	223.1	183.5	151.1	124.5	142.4	129	363.5	155.5	158.1	6482505	15.6846	57.0432	3228514	3253991	0.992171	2.44673e+06	25.0524	9.98469	50.7222	14.2407	57.2825	4.10243	2.73501	4.47068	30.0701	0.184203	1.15511	11.1868	19.0262	26.8154	17.9192	62927	73712.1	19	11.0905
2011	Arizona	9	IP	219.6	65	60.3	235.6	370	343.7	197.2	242	0.814931	247.5	216.7	221.8	159.2	212.8	172.9	343.5	127.4	166.6	6482505	15.6846	57.0432	3228514	3253991	0.992171	2.44673e+06	25.0524	9.98469	50.7222	14.2407	57.2825	4.10243	2.73501	4.47068	30.0701	0.184203	1.15511	11.1868	19.0262	26.8154	17.9192	62927	73712.1	19	11.0905
2011	Arkansas	6	IP	128.9	.	36.8	174.9	180.5	174	113.9	143.3	0.794654	123.8	129.3	129.8	113.4	.	104.7	148.3	108.2	112.4	2937979	14.8932	56.4182	1447850	1490129	0.971627	1.20164e+06	24.2066	9.64493	51.5593	14.5891	74.2503	15.7715	1.1689	0.570869	6.46863	.	1.76979	12.211	26.7689	22.7777	14.0358	53204	62322.6	19.5	9.28801
2011	California	9	ED	112.1	4.9	57.3	150.8	167.6	74	116.4	107.8	1.07989	129.4	121.2	111.2	86.6	93.5	113.2	139.4	135.7	249.6	37691912	17.445	241.657	18750692	18941220	0.989941	1.3979e+07	24.5873	10.5609	53.1833	11.6684	39.5765	5.97981	13.1875	0.768327	38.097	0.389723	2.00106	13.9256	16.7253	24.3106	20.5161	80848	94704.5	16.6	12.3159
2011	California	9	IP	150.9	14.1	40	135.3	268.2	282.9	146.7	155.1	0.946242	166	152.3	145.8	129.7	139.3	145.8	155.3	167.3	286	37691912	17.445	241.657	18750692	18941220	0.989941	1.3979e+07	24.5873	10.5609	53.1833	11.6684	39.5765	5.97981	13.1875	0.768327	38.097	0.389723	2.00106	13.9256	16.7253	24.3106	20.5161	80848	94704.5	16.6	12.3159
2011	Colorado	8	IP	180.4	40.6	64.8	189.8	246	354.4	156.9	204.2	0.768513	237.3	186.6	167.1	141.9	255.4	184.9	153	207.6	118.9	5116796	15.448	49.328	2569136	2547660	1.00843	2.08036e+06	24.0107	9.7895	54.9526	11.2472	69.5875	3.97208	2.80957	1.00995	20.9224	0.116264	1.58216	8.04411	17.609	25.0032	25.3232	74852	87680.9	13.5	9.21901
2011	Connecticut	1	ED	176.2	.	122.9	352.2	156.7	38	223.7	130.9	1.70929	353.8	276.5	185.2	117.2	187.8	128.5	170.1	.	228.8	3580709	15.0911	739.052	1743795	1836914	0.949307	1.4161e+06	22.443	9.29106	53.8745	14.3914	70.7014	10.045	3.94003	0.208925	13.8042	.	1.30038	8.78819	21.539	21.3468	25.8922	92248	108058	10.9	10.6187
2011	Connecticut	1	IP	273.4	.	80.6	395.2	398.9	257.4	297.9	250.1	1.19099	566	378.4	300.6	179.3	297	264.1	269.1	.	242.5	3580709	15.0911	739.052	1743795	1836914	0.949307	1.4161e+06	22.443	9.29106	53.8745	14.3914	70.7014	10.045	3.94003	0.208925	13.8042	.	1.30038	8.78819	21.539	21.3468	25.8922	92248	108058	10.9	10.6187
2011	Florida	4	ED	95.2	.	58.4	181.2	99.1	33.3	97.9	92.5	1.05811	100.9	102.9	81	67.8	87	98.3	97.2	94.6	89.7	19057542	16.763	352.937	9321149	9736393	0.957351	7.28586e+06	20.9626	9.4189	51.9909	17.6276	57.3393	15.9865	2.43034	0.332761	22.8521	.	1.05902	11.4137	24.0085	24.8587	18.6868	63006	73804.6	17	12.3857
2011	Florida	4	IP	213.8	32.2	78.3	303.7	303.4	191.4	204.3	223	0.915937	225	231.7	185.8	156.9	187.2	225.2	223.7	235.4	205.7	19057542	16.763	352.937	9321149	9736393	0.957351	7.28586e+06	20.9626	9.4189	51.9909	17.6276	57.3393	15.9865	2.43034	0.332761	22.8521	.	1.05902	11.4137	24.0085	24.8587	18.6868	63006	73804.6	17	12.3857
2011	Georgia	4	ED	71.3	.	39.8	125.8	75.1	30.3	74.4	68.2	1.09089	81.4	76.9	67.2	52.4	47.6	58.4	79.9	99.8	87.5	9815210	16.0994	169.464	4808996	5006214	0.960605	3.65152e+06	25.3491	10.3735	53.3159	10.9615	55.4388	30.7882	3.28919	0.254503	8.96636	.	1.2629	12.1538	22.0698	21.919	18.4335	63554	74446.5	19.1	12.0943
2011	Georgia	4	IP	84.7	.	23.2	102.7	146	102.4	75.1	94	0.798849	104.1	106.4	72.2	50	42.2	63.8	80.8	139.2	118.7	9815210	16.0994	169.464	4808996	5006214	0.960605	3.65152e+06	25.3491	10.3735	53.3159	10.9615	55.4388	30.7882	3.28919	0.254503	8.96636	.	1.2629	12.1538	22.0698	21.919	18.4335	63554	74446.5	19.1	12.0943
2011	Hawaii	9	ED	99.5	.	50.4	135.4	150.5	55.2	122.5	76.1	1.60833	167.9	188.9	89.2	62.5	.	.	85.3	.	123	1374810	14.1338	214.045	688600	686210	1.00348	566283	22.1381	9.5243	53.5378	14.7998	22.8984	1.91161	38.1016	.	9.19538	9.31671	18.5763	7.38569	23.105	26.7707	20.6006	78802	92307.9	12	7.66323
2011	Hawaii	9	IP	120.5	.	35.5	119.7	203.2	163.2	129.7	111.2	1.16607	184.5	145.3	123.7	94.8	.	.	99.7	.	159.9	1374810	14.1338	214.045	688600	686210	1.00348	566283	22.1381	9.5243	53.5378	14.7998	22.8984	1.91161	38.1016	.	9.19538	9.31671	18.5763	7.38569	23.105	26.7707	20.6006	78802	92307.9	12	7.66323
2011	Illinois	5	ED	116.6	.	64.3	197.9	143.5	38.7	134.7	99	1.36061	206.5	120.6	104	72	140.8	87.8	133.2	117.5	99.8	12869259	16.3704	231.491	6309308	6559951	0.961792	4.91075e+06	24.0615	9.72103	53.4537	12.7637	63.1263	14.5098	4.6554	0.200618	16.1395	.	1.36839	9.92427	21.0271	23.2738	21.7134	73068	85591.1	15	10.9986
2011	Illinois	5	IP	345.8	.	59.1	409.5	723.9	232.2	404.6	288.7	1.40151	932	320.1	226.8	142.4	633	155.7	181	129.8	130.3	12869259	16.3704	231.491	6309308	6559951	0.961792	4.91075e+06	24.0615	9.72103	53.4537	12.7637	63.1263	14.5098	4.6554	0.200618	16.1395	.	1.36839	9.92427	21.0271	23.2738	21.7134	73068	85591.1	15	10.9986
2011	Indiana	5	ED	125.9	.	92.9	238.5	99.5	54	129.8	122.2	1.06216	155.3	130.4	111.4	76.7	152.4	121.6	106.6	115.8	136.4	6516922	15.6899	181.682	3206430	3310492	0.968566	2.5712e+06	24.5094	10.192	52.156	13.1426	81.2579	9.03968	1.57582	0.196673	6.12998	.	1.79999	10.2336	26.3303	23.158	15.834	60278	70609	16	9.96226
2011	Indiana	5	IP	177.4	.	66.7	266.6	218.2	218.5	160.6	193.8	0.82901	238.2	180.9	144.4	108.2	244.7	165.2	149.1	174.2	172.1	6516922	15.6899	181.682	3206430	3310492	0.968566	2.5712e+06	24.5094	10.192	52.156	13.1426	81.2579	9.03968	1.57582	0.196673	6.12998	.	1.79999	10.2336	26.3303	23.158	15.834	60278	70609	16	9.96226
2011	Iowa	7	ED	36.3	.	21.4	48.4	41.3	43.6	30.5	42	0.727513	53	39.3	29.9	13	.	.	32.6	33.4	40	3062309	14.9347	54.8064	1512251	1550058	0.975609	1.29484e+06	23.6376	10.164	51.2362	14.9622	88.3818	2.88207	1.82999	0.392155	5.0041	.	1.50987	7.46266	24.4933	26.377	18.0854	62876	73652.3	12.8	5.83638
2011	Iowa	7	IP	68.8	.	22.4	73.3	87.6	135.1	54	83.2	0.649503	97.4	70	60.2	42.8	.	.	71.5	65.2	68.3	3062309	14.9347	54.8064	1512251	1550058	0.975609	1.29484e+06	23.6376	10.164	51.2362	14.9622	88.3818	2.88207	1.82999	0.392155	5.0041	.	1.50987	7.46266	24.4933	26.377	18.0854	62876	73652.3	12.8	5.83638
2011	Kansas	7	ED	83.5	.	51.7	140.8	92.5	47.1	78.7	86.9	0.905297	96.6	90.9	82.4	50.7	.	83.8	100.9	97.8	58.5	2871238	14.8703	35.0908	1423188	1448050	0.982831	1.18341e+06	25.1603	10.3346	51.2021	13.3029	77.7141	5.83961	2.34167	0.829956	10.6855	.	2.58913	7.80184	20.6322	25.9949	20.3565	64545	75607.4	13.8	7.30119
2011	Kansas	7	IP	121.9	.	36.2	143.9	167.3	226.3	99	144.5	0.685153	141.9	125.3	123.3	85.1	.	127.6	147.4	107.3	94.5	2871238	14.8703	35.0908	1423188	1448050	0.982831	1.18341e+06	25.1603	10.3346	51.2021	13.3029	77.7141	5.83961	2.34167	0.829956	10.6855	.	2.58913	7.80184	20.6322	25.9949	20.3565	64545	75607.4	13.8	7.30119
2011	Kentucky	4	ED	151	.	110.7	301.1	112.8	41.9	156.7	145.4	1.07754	162.9	127.7	135.2	118.5	136.1	251.1	158.9	48.6	141.1	4369356	15.2901	109.971	2143745	2225611	0.963216	1759121	23.4588	9.65833	53.2891	13.5938	86.0777	7.98237	1.15404	0.221131	3.00978	.	1.55503	12.8961	25.8881	23.0838	14.7401	56104	65719.7	19.1	10.3115
2011	Kentucky	4	IP	260	.	120.7	480.2	251.4	196.8	239.9	279.5	0.858251	314	207.6	170.1	159.3	181.7	257.6	283.9	77.3	329	4369356	15.2901	109.971	2143745	2225611	0.963216	1759121	23.4588	9.65833	53.2891	13.5938	86.0777	7.98237	1.15404	0.221131	3.00978	.	1.55503	12.8961	25.8881	23.0838	14.7401	56104	65719.7	19.1	10.3115
2011	Louisiana	6	IP	172.5	.	66.1	338.4	181.8	113	175.6	169.2	1.03794	162.8	171.2	178	168.3	241.9	220	169.8	125.5	157.1	4574836	15.3361	105.009	2236117	2338719	0.956129	1.60223e+06	24.4653	10.5545	52.4924	12.4878	59.9676	32.1296	1.58441	0.630187	4.32509	.	1.36309	13.5352	25.6584	21.9337	14.4074	58822	68903.5	20.4	9.2308
2011	Maine	1	ED	290.1	.	202.9	652.7	196.7	98.3	318.9	262.7	1.21399	343.8	328.2	201	110.7	.	.	246.3	316.9	314.1	1328188	14.0993	43.0322	651076	677112	0.961548	567089	20.3527	8.68318	54.6029	16.3612	94.2632	1.0238	1.01627	0.613467	1.34115	.	1.74215	7.4563	26.4025	24.7505	21.1003	60800	71220.5	14.1	8.52678
2011	Maine	1	IP	317.6	.	179.9	607.9	253.9	266.6	308.1	326.6	0.943346	341.5	347.8	257.8	161.9	.	.	323	323.4	303.4	1328188	14.0993	43.0322	651076	677112	0.961548	567089	20.3527	8.68318	54.6029	16.3612	94.2632	1.0238	1.01627	0.613467	1.34115	.	1.74215	7.4563	26.4025	24.7505	21.1003	60800	71220.5	14.1	8.52678
2011	Maryland	3	ED	200.3	.	121.2	355.1	220.8	48.3	225.7	176.4	1.27922	567.3	358.7	210	113	520.4	146	.	279.7	191.2	5828289	15.5782	596.244	2820212	3008077	0.937546	2.17965e+06	23.1051	9.71125	54.6283	12.5553	54.2365	29.6129	5.65809	0.249301	8.39878	.	1.84443	8.78703	20.1691	22.0499	25.9561	90925	106509	10.1	8.89168
2011	Maryland	3	IP	428.3	.	114.6	627.2	679.6	296.5	466.3	392.4	1.18842	1701.1	773.1	382.4	204	1683.2	266.7	.	236.4	266.9	5828289	15.5782	596.244	2820212	3008077	0.937546	2.17965e+06	23.1051	9.71125	54.6283	12.5553	54.2365	29.6129	5.65809	0.249301	8.39878	.	1.84443	8.78703	20.1691	22.0499	25.9561	90925	106509	10.1	8.89168
2011	Massachusetts	1	ED	292.3	.	244.6	607.3	184.1	38.4	376.7	212.4	1.77358	381.4	356.2	307.4	232.7	385	311.9	199.7	184.6	423.5	6587536	15.7007	840.461	3187794	3399742	0.937658	2.55148e+06	21.3298	10.3283	54.3472	13.9947	75.8073	6.84819	5.55546	0.199771	9.85607	.	1.7332	8.55835	20.4479	21.455	28.2193	86009	100750	11.6	9.22988
2011	Massachusetts	1	IP	322.4	.	131.7	494.1	400.3	282.6	355.5	291	1.22196	487.3	488.7	332	221.7	386.5	292.7	314.2	491.7	542.8	6587536	15.7007	840.461	3187794	3399742	0.937658	2.55148e+06	21.3298	10.3283	54.3472	13.9947	75.8073	6.84819	5.55546	0.199771	9.85607	.	1.7332	8.55835	20.4479	21.455	28.2193	86009	100750	11.6	9.22988
2011	Michigan	5	IP	219.7	31	72.3	273.8	342.4	236.4	213.4	225.8	0.945141	314	216.6	177.7	141.4	372.4	204	173.6	204.7	158.3	9876187	16.1056	174.679	4848677	5027510	0.964429	3.85874e+06	23.2183	10.0725	52.6565	14.0527	76.308	14.0554	2.45269	0.55405	4.53029	.	2.09951	8.99237	23.3768	26.3819	17.9539	61926	72539.5	17.5	13.015
2011	Minnesota	5	ED	93.7	.	62.3	163.6	88.1	53.2	93.5	93.9	0.996136	220	93.3	79.3	73.2	119.8	89.2	192	27	73.2	5344861	15.4916	67.1322	2656471	2688390	0.988127	2.23174e+06	23.9045	9.4745	53.5041	13.117	82.7278	5.22262	4.04632	1.13833	4.81184	.	2.05311	6.55189	20.3655	26.5413	22.5797	73578	86188.5	11.9	7.60391
2011	Minnesota	5	IP	210.2	65	99.5	269	247.9	304.6	198.5	221.7	0.895439	343.3	191.9	217.5	182.2	273.8	209.2	293.2	157.4	138.2	5344861	15.4916	67.1322	2656471	2688390	0.988127	2.23174e+06	23.9045	9.4745	53.5041	13.117	82.7278	5.22262	4.04632	1.13833	4.81184	.	2.05311	6.55189	20.3655	26.5413	22.5797	73578	86188.5	11.9	7.60391
2011	Missouri	7	ED	127	.	96.3	257.4	94.6	32.4	142.7	111.9	1.27471	155.5	116.6	116.7	80.6	173.9	131	120.9	91.7	103.1	6010688	15.609	87.2404	2945756	3064932	0.961116	2.43043e+06	23.5197	9.78988	52.4724	14.2181	80.7887	11.4526	1.60027	0.371438	3.59979	0.094698	2.09251	9.75768	23.819	24.5398	18.2971	61431	71959.7	15.8	9.39743
2011	Missouri	7	IP	237.2	.	96.7	375.1	283.5	242.6	233.5	240.8	0.969363	280.4	219	228.3	159.1	285	250.8	258.4	153.4	209.1	6010688	15.609	87.2404	2945756	3064932	0.961116	2.43043e+06	23.5197	9.78988	52.4724	14.2181	80.7887	11.4526	1.60027	0.371438	3.59979	0.094698	2.09251	9.75768	23.819	24.5398	18.2971	61431	71959.7	15.8	9.39743
2011	Montana	8	IP	176.4	.	59.4	232.6	222.9	258.4	132.5	220.5	0.600794	178.1	164.6	154.7	154.6	.	.	.	189.9	165.8	998199	13.8137	6.85783	500311	497888	1.00487	420448	22.3473	9.85124	52.6766	15.1248	87.4202	.	.	6.67642	2.93839	.	2.96494	6.43241	24.0289	27.1071	20.0165	56992	66759.9	14.8	7.82388
2011	Nabraska	7	ED	51.7	.	27.7	78.6	61.4	50.3	44.1	59.1	0.746907	66.8	56.6	42.1	27.8	.	.	45.2	.	59.9	1842641	14.4267	23.9684	912496	930145	0.981026	775013	24.9981	10.0889	51.3564	13.5565	81.7753	4.54201	1.87324	0.976045	9.41203	.	1.42133	7.11337	21.4277	27.3166	19.1442	65532	76763.5	13.1	6.12039
2011	Nabraska	7	IP	89.9	.	34.9	113.9	118.4	141.3	76	103.6	0.733233	110.6	89.6	83.6	66	.	.	97.6	.	79.1	1842641	14.4267	23.9684	912496	930145	0.981026	775013	24.9981	10.0889	51.3564	13.5565	81.7753	4.54201	1.87324	0.976045	9.41203	.	1.42133	7.11337	21.4277	27.3166	19.1442	65532	76763.5	13.1	6.12039
2011	National	National	ED	131.2	5.5	80.4	230.1	142.5	48.8	144.1	118.5	1.21588	153.4	135.4	120.4	101.3	133.8	123.3	144.1	112.8	124.7	315298609	19.569	89.3	155038085	160260524	0.967413	1.22077e+08	23.7195	10.021	53.1523	13.1071	62.5163	12.5157	4.76354	0.804022	17.6365	0.1362	1.62777	11.0313	21.7563	23.7243	19.7614	69821	81787.6	15.9	6.5
2011	National	National	IP	207.8	17.5	64.7	286.9	304	232.6	210	205.4	1.02262	255.5	207.7	181	156.3	266	202.8	150.5	155.6	164.1	315298609	19.569	89.3	155038085	160260524	0.967413	1.22077e+08	23.7195	10.021	53.1523	13.1071	62.5163	12.5157	4.76354	0.804022	17.6365	0.1362	1.62777	11.0313	21.7563	23.7243	19.7614	69821	81787.6	15.9	6.5
2011	NCarolina	4	ED	112.1	.	78	208.6	96.6	42	116.8	107.5	1.08669	139.4	110.9	78.3	53.1	71.8	141.1	97.3	94.8	144.5	9656401	16.0831	198.21	4687843	4968558	0.943502	3.8236e+06	23.706	10.0234	53.057	13.2136	64.9013	21.6598	2.18848	1.15605	8.5757	.	1.51864	11.7771	21.0789	24.7532	18.6749	60939	71383.3	17.9	11.6576
2011	NCarolina	4	IP	153.4	22.8	57.5	216.3	198.2	190	139.4	166.9	0.835291	181.9	154.1	113.9	85.5	117.7	172.7	145.8	125.3	176.9	9656401	16.0831	198.21	4687843	4968558	0.943502	3.8236e+06	23.706	10.0234	53.057	13.2136	64.9013	21.6598	2.18848	1.15605	8.5757	.	1.51864	11.7771	21.0789	24.7532	18.6749	60939	71383.3	17.9	11.6576
2011	NDakota	8	ED	86.9	.	68.6	147.1	73.9	62.7	75.5	98.4	0.767853	75	101.4	75.6	.	.	.	.	73.7	93.7	683932	13.4356	9.91292	343944	339988	1.01164	295310	22.1189	12.3563	51.1292	14.3956	88.5271	1.00259	1.03373	5.63141	2.18194	.	1.62326	7.24295	21.0612	31.2936	18.2833	66005	77317.6	12.2	3.0972
2011	NDakota	8	IP	156.6	.	56.3	193	221.8	230.5	137.7	175.7	0.783488	160.4	162	143.6	.	.	.	.	138.4	169.9	683932	13.4356	9.91292	343944	339988	1.01164	295310	22.1189	12.3563	51.1292	14.3956	88.5271	1.00259	1.03373	5.63141	2.18194	.	1.62326	7.24295	21.0612	31.2936	18.2833	66005	77317.6	12.2	3.0972
2011	Nevada	9	ED	135.9	.	95	188.6	167.7	73.5	136.7	135.1	1.01155	166.5	133.8	127.6	101.2	132.8	.	130.2	211	120.1	2723322	14.8174	24.8012	1372750	1350572	1.01642	1.01023e+06	24.349	9.15276	54.0267	12.4715	53.464	8.17204	7.14917	1.20459	27.0707	0.600737	2.33876	12.5709	22.4013	25.3072	15.438	65720	76983.8	15.9	12.6572
2011	Nevada	9	IP	141.2	.	43.7	142.8	234.1	227.1	125.8	157.3	0.799686	202.7	143	125.7	99.5	130.7	.	129.8	294.8	181.7	2723322	14.8174	24.8012	1372750	1350572	1.01642	1.01023e+06	24.349	9.15276	54.0267	12.4715	53.464	8.17204	7.14917	1.20459	27.0707	0.600737	2.33876	12.5709	22.4013	25.3072	15.438	65720	76983.8	15.9	12.6572
2011	NewJersey	2	ED	171.6	.	103.9	293.6	207.7	33.1	206.8	137.7	1.50209	542	215.8	180.8	97.7	358.4	130	204	97.7	.	8821155	15.9927	1189	4298542	4522613	0.950455	3.50693e+06	23.1537	8.77569	54.3901	13.6805	58.5519	13.4099	8.47531	0.239232	18.146	.	1.1777	9.24124	22.5489	19.9039	25.161	91868	107613	10.4	10.9378
2011	NewJersey	2	IP	261.1	.	113.3	392.8	355.8	172.2	290.5	232.7	1.24863	582	286.8	285.2	190.4	371.4	232.7	309.2	212.3	.	8821155	15.9927	1189	4298542	4522613	0.950455	3.50693e+06	23.1537	8.77569	54.3901	13.6805	58.5519	13.4099	8.47531	0.239232	18.146	.	1.1777	9.24124	22.5489	19.9039	25.161	91868	107613	10.4	10.9378
2011	NewMexico	6	IP	211.6	91.9	75.4	294.1	292	257.5	201.5	221.5	0.909632	209.8	201.6	170.2	125.5	.	.	222	163.3	219.9	2082224	14.5489	17.1567	1036558	1045666	0.99129	764725	24.8654	10.0991	51.4416	13.594	40.0634	2.13065	1.23123	9.16448	46.7313	.	0.678938	13.1623	20.0767	24.8716	17.089	59314	69479.8	21.5	11.1291
2011	NewYork	2	ED	155	.	87.9	265.1	196.7	24	212.9	100.3	2.1229	267.5	132.4	119.2	105.8	179.4	107.7	161.4	124.7	106.5	19465197	16.7841	412.189	9438007	10027190	0.941241	7.11705e+06	21.986	10.2124	54.1109	13.6907	57.8214	15.5976	7.43768	0.347959	17.9623	.	0.833082	11.6139	21.2598	21.3565	23.7262	80244	93997	16	9.54835
2011	NewYork	2	IP	362	35.8	128.3	544	563	170.9	481.2	249.2	1.93089	462.2	230.6	262.3	243.2	390.9	265.7	259.7	228.9	294.6	19465197	16.7841	412.189	9438007	10027190	0.941241	7.11705e+06	21.986	10.2124	54.1109	13.6907	57.8214	15.5976	7.43768	0.347959	17.9623	.	0.833082	11.6139	21.2598	21.3565	23.7262	80244	93997	16	9.54835
2011	Ohio	5	ED	180.6	.	130.2	379.9	133.7	41	191	170.4	1.12073	232	184.5	153.5	110.9	224.7	185	156.1	166.9	142.2	11544951	16.2618	281.907	5641528	5903423	0.955637	4.50462e+06	23.3208	9.55693	52.8491	14.2732	80.9173	12.096	1.68744	0.169676	3.15305	.	1.97645	9.35375	26.2734	23.7372	17.3149	61204	71693.8	16.4	10.3684
2011	Ohio	5	IP	216.1	20.9	106.4	369.8	240.8	154.1	200.9	230.6	0.87117	290.9	220.6	174.4	133.6	268.7	200	192.6	246.1	175.6	11544951	16.2618	281.907	5641528	5903423	0.955637	4.50462e+06	23.3208	9.55693	52.8491	14.2732	80.9173	12.096	1.68744	0.169676	3.15305	.	1.97645	9.35375	26.2734	23.7372	17.3149	61204	71693.8	16.4	10.3684
2011	Oklahoma	6	IP	152.9	.	57.4	181	217.2	234.4	126.2	179.1	0.704657	157.3	152.9	138.1	107.9	156.3	142.9	175.9	146.5	137.1	3791508	15.1483	55.2062	1877843	1913665	0.981281	1.54867e+06	24.6771	10.1986	51.4784	13.646	68.172	7.26339	1.72789	6.87676	9.16846	0.142239	6.64923	10.8292	23.8452	24.4555	16.2033	58515	68543.9	17.2	7.46607
2011	Oregon	10	IP	225.1	.	65.2	240.7	316.6	384.4	194.8	254.9	0.764242	229.3	246.5	204.2	184.3	406	214.8	175.6	166.1	153.4	3871859	15.1692	40.3306	1914116	1957743	0.977716	1.58064e+06	22.2637	9.42919	54.0214	14.2857	77.9037	1.80965	3.94924	1.3437	12.0374	0.389994	2.56634	8.77038	19.9833	28.3109	20.74	62778	73537.5	17.5	11.9417
2011	Pennsylvania	3	IP	228.4	26.5	97.2	381.7	266.9	187.2	239.2	218	1.09698	347.5	233.6	167	130.5	369.9	194.8	182.5	183	188.7	12742886	16.3605	284.312	6216838	6526048	0.952619	5.02385e+06	21.6663	9.94859	52.828	15.5571	79.07	10.7722	2.81073	0.13588	5.89686	.	1.31439	9.07058	28.6986	20.9962	19.5583	67298	78832.2	13.8	9.30365
2011	RhodeIsland	1	ED	188	.	92.5	380.8	194	53.6	220.1	157.6	1.39685	297.4	234.4	159.7	108.2	204.5	153.6	.	.	.	1051302	13.8655	1016.73	508396	542906	0.936435	391826	20.8384	11.4108	53.1331	14.6178	75.8437	6.03033	3.16132	.	12.814	.	2.15067	11.6218	20.8416	24.1672	22.5311	72229	84608.3	14.7	10.1422
2011	RhodeIsland	1	IP	317.2	.	91	501	470	199.6	363.6	273.4	1.32988	502.3	414.2	272.9	170	358.6	243.9	.	.	.	1051302	13.8655	1016.73	508396	542906	0.936435	391826	20.8384	11.4108	53.1331	14.6178	75.8437	6.03033	3.16132	.	12.814	.	2.15067	11.6218	20.8416	24.1672	22.5311	72229	84608.3	14.7	10.1422
2011	SCarolina	4	ED	86.8	.	48	158.8	90.6	43.4	85.3	88.2	0.966925	96.6	87.8	70.9	56.7	.	38.9	82.1	98.5	96.9	4679230	15.3586	155.399	2274282	2404948	0.945668	1.81633e+06	23.1237	10.401	52.4797	13.9956	63.9071	27.8912	1.35398	0.283038	5.15059	.	1.41408	12.4625	23.6946	24.0578	16.6613	57552	67415.8	18.9	11.8509
2011	SCarolina	4	IP	117.5	.	35.5	156.1	165.7	153.3	103.8	130.6	0.794662	128.4	125	98.2	66.9	.	66.2	107	158.5	124.4	4679230	15.3586	155.399	2274282	2404948	0.945668	1.81633e+06	23.1237	10.401	52.4797	13.9956	63.9071	27.8912	1.35398	0.283038	5.15059	.	1.41408	12.4625	23.6946	24.0578	16.6613	57552	67415.8	18.9	11.8509
2011	SDakota	8	ED	41.4	.	22	68.8	44.8	38.5	36.3	46.6	0.778752	45.4	49	30.6	.	.	.	.	29	47.7	824082	13.622	10.8578	410505	413577	0.992572	342108	24.4938	10.2714	50.6701	14.5647	84.5536	1.15486	0.953182	8.6802	2.77873	.	1.87942	7.83713	23.3392	26.5122	17.7525	61224	71717.2	13.9	5.3645
2011	SDakota	8	IP	97.9	.	40	127.1	111.4	166.5	86.9	108.9	0.797869	87.9	109.3	91.5	72.1	.	.	.	91.9	98.7	824082	13.622	10.8578	410505	413577	0.992572	342108	24.4938	10.2714	50.6701	14.5647	84.5536	1.15486	0.953182	8.6802	2.77873	.	1.87942	7.83713	23.3392	26.5122	17.7525	61224	71717.2	13.9	5.3645
2011	Tennessee	4	ED	116.1	.	69.2	207.5	117.5	54.7	110.3	121.7	0.906171	140.3	113.5	87.4	58.9	78.2	107.3	148	85.4	145.1	6403353	15.6723	155.346	3118951	3284402	0.949625	2.54281e+06	23.2761	9.65911	53.337	13.7277	75.3348	16.7328	1.44121	0.292534	4.62737	.	1.57124	11.9292	25.9542	22.2791	16.5517	58400	68409.2	18.3	10.4992
2011	Tennessee	4	IP	194.6	.	73.1	267.8	262.9	215.6	176	212.4	0.828448	218.2	207.4	168.4	94.9	135.3	195.1	250.6	152.6	223.4	6403353	15.6723	155.346	3118951	3284402	0.949625	2.54281e+06	23.2761	9.65911	53.337	13.7277	75.3348	16.7328	1.44121	0.292534	4.62737	.	1.57124	11.9292	25.9542	22.2791	16.5517	58400	68409.2	18.3	10.4992
2011	Texas	6	IP	95.7	22.7	31.9	113.6	145.9	166.4	85.3	106	0.804528	110.2	100.6	90	66.1	106	76	82.9	109.9	94.3	25674681	17.061	98.0271	12741162	12933519	0.985127	9.8399e+06	27.0994	10.2927	52.0613	10.5467	44.7298	11.7306	3.89145	0.501556	38.1373	0.0729357	0.936374	13.8194	19.0014	22.758	17.2593	68936	80750.9	18.5	8.45483
2011	Utah	8	ED	151.2	.	102.2	251.3	155.8	78.4	151.9	150.3	1.01104	192.9	158.1	152.6	111.4	177.8	215.6	140.6	94.7	118.8	2817222	14.8513	34.2861	1417639	1399583	1.0129	1.16065e+06	31.2747	11.624	47.9318	9.16946	79.874	1.15447	2.01188	1.12859	13.2369	0.96581	1.62838	6.94533	16.8575	27.3008	17.6787	69550	81470.2	13.5	7.90884
2011	Utah	8	IP	151.4	.	68.5	226.4	199	208.9	136.5	166.4	0.820085	152	160.4	154.1	122	162.8	170.7	152.2	114.7	130.7	2817222	14.8513	34.2861	1417639	1399583	1.0129	1.16065e+06	31.2747	11.624	47.9318	9.16946	79.874	1.15447	2.01188	1.12859	13.2369	0.96581	1.62838	6.94533	16.8575	27.3008	17.6787	69550	81470.2	13.5	7.90884
2011	Vermont	1	ED	169.9	.	133.3	354.1	111.4	81.6	156.6	182.7	0.85709	241.7	168.9	154	81.8	.	.	.	207.8	144.6	626431	13.3478	67.7296	308393	318038	0.969673	267016	20.1013	10.5132	54.4371	14.9483	94.0442	0.829142	1.23445	.	1.4581	.	2.43411	6.6421	23.6248	23.9402	25.761	67201	78718.6	11.5	6.24377
2011	Vermont	1	IP	166.9	.	102.9	309.5	122.9	168.5	132.6	200	0.663111	221.9	197.1	135	85.9	.	.	.	156.2	167.4	626431	13.3478	67.7296	308393	318038	0.969673	267016	20.1013	10.5132	54.4371	14.9483	94.0442	0.829142	1.23445	.	1.4581	.	2.43411	6.6421	23.6248	23.9402	25.761	67201	78718.6	11.5	6.24377
2011	Virginia	3	IP	131.5	.	43.7	181.2	168.3	182	118.7	144	0.824071	218.9	169.6	125.9	79.8	140.4	95.8	214.2	187.1	187.8	8096604	15.907	204.47	3978779	4117825	0.966233	3.29806e+06	22.8873	10.1853	54.4489	12.4785	64.3459	19.5323	5.62263	0.30104	8.01315	.	2.18503	9.35101	20.1279	22.8328	24.7239	84041	98444.8	11.5	7.50526
2011	Washington	10	IP	232.9	30.4	101.3	288.8	305.3	309.6	210.3	255.4	0.823441	332.6	227.9	225.6	193	249.9	259.7	223.6	195.9	201.8	6830038	15.7368	102.581	3408061	3421977	0.995933	2.79147e+06	23.1367	9.75646	54.4973	12.6096	71.9418	3.50898	7.34567	1.34264	11.5528	0.590041	3.71812	8.18629	18.8496	27.4849	22.2754	74186	86900.7	13.9	10.3249
2011	Wisconsin	5	ED	128.1	.	104.7	238.8	94	60.8	130.9	125.4	1.04362	167.7	124.2	116	121.9	164.2	162.6	133.3	110.4	97.9	5711767	15.558	105.162	2835132	2876635	0.985572	2.36932e+06	23.1872	9.73419	53.2087	13.8699	83.0045	6.24238	2.28681	0.841508	6.04536	.	1.57944	7.80127	25.2595	25.2537	18.5751	64439	75483.2	13.1	8.16176
2011	Wisconsin	5	IP	192.6	.	75.6	236.1	226.6	332	165.3	219.6	0.752637	250.7	214.5	158.2	161.4	272.5	155.9	181.3	177.7	184.4	5711767	15.558	105.162	2835132	2876635	0.985572	2.36932e+06	23.1872	9.73419	53.2087	13.8699	83.0045	6.24238	2.28681	0.841508	6.04536	.	1.57944	7.80127	25.2595	25.2537	18.5751	64439	75483.2	13.1	8.16176
2011	WVirginia	3	IP	296.3	.	167.7	587	259.4	162.4	287	304.3	0.943108	301	207.4	181.3	275.8	.	279.5	275	254.8	326.9	1855364	14.4336	77.0276	914474	940890	0.971924	758813	20.8493	9.39627	53.5141	16.2403	93.0531	3.02787	0.619393	.	1.14813	.	2.15149	12.5152	32.2689	20.6539	13.722	53269	62398.8	18.6	8.73486
2011	Wyoming	8	IP	69.4	.	30.4	97.4	91	78.1	54.3	85	0.639035	125.6	80.7	46.8	36	.	.	.	49.2	76.5	568158	13.2502	5.85097	289416	278742	1.03829	238655	23.777	10.1132	53.4321	12.6776	85.5519	.	.	2.15451	9.10979	.	3.1838	6.58327	23.4059	29.2271	17.0728	68886	80692.4	11.3	5.05329
2012	Arizona	9	ED	184.2	.	126.4	274.7	219.7	101.8	191.5	176.9	1.08278	234.2	180.6	159.1	120.9	151.3	126.2	355.4	143.5	169.1	6553255	15.6955	57.6658	3260687	3292568	0.990317	2.46103e+06	24.7142	9.96766	50.4998	14.8184	56.9239	4.36948	2.90527	4.4235	30.1545	0.18368	1.03961	11.0948	18.8825	26.7888	18.5949	64841	73796.2	18.7	9.80706
2012	Arizona	9	IP	229.7	50.2	60.1	237.6	390.4	383.1	211.2	248.3	0.85074	276.9	227.8	215.2	155	225	191.2	343.6	136.7	177.6	6553255	15.6955	57.6658	3260687	3292568	0.990317	2.46103e+06	24.7142	9.96766	50.4998	14.8184	56.9239	4.36948	2.90527	4.4235	30.1545	0.18368	1.03961	11.0948	18.8825	26.7888	18.5949	64841	73796.2	18.7	9.80706
2012	Arkansas	6	IP	132.8	.	42.5	176.4	179.9	186.9	117.1	147.9	0.792261	129	130.2	127.1	179.1	.	73.5	152	124	114.3	2949131	14.897	56.6324	1449265	1499866	0.966263	1.18875e+06	24.1301	9.76966	51.143	14.9572	73.8919	15.6718	1.33761	0.592887	6.70926	.	1.79656	11.4736	26.589	23.2815	14.5258	54116	61590	19.8	8.38608
2012	California	9	ED	137.9	5.4	68	184.1	205	104.4	143.6	132.2	1.08631	155.6	144.7	141.6	106.7	114.4	129.3	180.9	192.9	241.3	38041430	17.4542	243.898	18917773	19123657	0.989234	1.40218e+07	24.2875	10.5736	53.0485	12.0905	39.1785	5.95068	13.4599	0.750082	38.2153	0.385664	2.05981	13.605	16.4321	24.6064	21.069	82159	93506	17	11.3383
2012	California	9	IP	161	19.2	43.7	144.6	282.5	315.1	157.2	164.8	0.954359	180.4	161.7	158.8	136	148.7	153.3	163.5	183.7	318.4	38041430	17.4542	243.898	18917773	19123657	0.989234	1.40218e+07	24.2875	10.5736	53.0485	12.0905	39.1785	5.95068	13.4599	0.750082	38.2153	0.385664	2.05981	13.605	16.4321	24.6064	21.069	82159	93506	17	11.3383
2012	Colorado	8	IP	195.5	48.4	67.8	197.8	266.4	421.8	171.2	220.3	0.777279	257.7	206.2	178.5	150.5	297.3	193.7	159.8	241.1	130.2	5187582	15.4618	50.0104	2601370	2586212	1.00586	2.10111e+06	23.7357	9.86242	54.625	11.777	69.3934	4.20797	2.83527	0.924303	20.9875	.	1.65162	7.72114	17.2371	25.36	25.9363	76489	87052.9	13.7	7.74364
2012	Connecticut	1	ED	203.8	.	133.6	405	184.3	47.7	256.7	153.3	1.67414	385.9	387.2	205.2	135.5	189	163.7	202.4	.	294.4	3590347	15.0938	741.042	1749806	1840541	0.950702	1.41981e+06	22.0805	9.45878	53.6426	14.8182	69.9869	10.2037	4.11743	0.323841	14.2228	.	1.14529	8.15588	21.8224	21.3811	26.6286	94796	107888	10.7	9.74009
2012	Connecticut	1	IP	293.4	.	79	408.3	449.4	277.2	320.7	267.3	1.19986	588.1	399.1	328.2	193.7	311.7	275.2	293.8	.	250.8	3590347	15.0938	741.042	1749806	1840541	0.950702	1.41981e+06	22.0805	9.45878	53.6426	14.8182	69.9869	10.2037	4.11743	0.323841	14.2228	.	1.14529	8.15588	21.8224	21.3811	26.6286	94796	107888	10.7	9.74009
2012	Florida	4	ED	89	.	48.8	162.9	99.4	37.5	89.5	88.6	1.01075	101	91.8	72.1	62.5	82.3	91.1	91.2	83.9	80.5	19317568	16.7765	357.753	9441001	9876567	0.955899	7.36762e+06	20.7116	9.38445	51.7401	18.1639	56.7707	16.0776	2.52647	0.266447	23.2131	.	1.14577	10.9667	23.703	25.2317	19.5268	64229	73099.7	17.1	11.5285
2012	Florida	4	IP	216.4	19.5	69.6	291.3	316.4	219.6	202.2	230.3	0.878144	239.7	226.9	183.8	151.3	195.3	221.8	224.4	243.2	203.5	19317568	16.7765	357.753	9441001	9876567	0.955899	7.36762e+06	20.7116	9.38445	51.7401	18.1639	56.7707	16.0776	2.52647	0.266447	23.2131	.	1.14577	10.9667	23.703	25.2317	19.5268	64229	73099.7	17.1	11.5285
2012	Georgia	4	ED	78.5	.	44.2	128.5	90.6	36	84.6	72.5	1.16645	97.4	77.2	70.2	59.9	62.6	66.1	78.3	97.2	99.3	9919945	16.1101	171.273	4851053	5068892	0.957024	3.68798e+06	25.1589	10.2859	53.0697	11.4855	55.0448	30.8809	3.39735	0.24361	9.11641	.	1.31692	11.5656	21.4063	22.924	18.9451	65623	74686.2	19.2	10.9503
2012	Georgia	4	IP	90.7	.	23.8	109	160.8	108.1	82.2	98.8	0.832193	111.7	109	79	52.8	55.1	72.2	89.4	130	120.8	9919945	16.1101	171.273	4851053	5068892	0.957024	3.68798e+06	25.1589	10.2859	53.0697	11.4855	55.0448	30.8809	3.39735	0.24361	9.11641	.	1.31692	11.5656	21.4063	22.924	18.9451	65623	74686.2	19.2	10.9503
2012	Hawaii	9	ED	101.9	.	49.9	136.3	158.1	56.8	115.7	87.9	1.31729	201.2	153.1	96.1	72.2	.	.	88.5	.	124.4	1392313	14.1465	216.77	701196	691117	1.01458	563121	21.7538	9.85059	53.2824	15.1132	22.7702	1.8396	38.1856	.	9.46217	10.4436	17.2988	7.38358	23.2469	26.1716	21.4441	81812	93111.1	11.6	7.07348
2012	Hawaii	9	IP	119.7	.	28.8	105.8	218	174.1	123.8	115.5	1.07215	206.4	144	125	90.9	.	.	103.4	.	148.9	1392313	14.1465	216.77	701196	691117	1.01458	563121	21.7538	9.85059	53.2824	15.1132	22.7702	1.8396	38.1856	.	9.46217	10.4436	17.2988	7.38358	23.2469	26.1716	21.4441	81812	93111.1	11.6	7.07348
2012	Illinois	5	ED	144.7	.	71.9	235.8	195.6	48.1	173.4	116.8	1.4851	282.6	137.1	119.5	93.4	196.3	99.1	134.3	128.5	109.7	12875255	16.3708	231.598	6316653	6558602	0.96311	4.92405e+06	23.7902	9.73425	53.3052	13.1703	62.8623	14.3953	4.79931	0.20826	16.3104	.	1.42433	9.6155	20.6156	23.8141	22.2311	75201	85587	14.7	10.1247
2012	Illinois	5	IP	315.4	15.5	60.7	354.9	645.4	263.3	357.5	274.4	1.30265	805	277.7	223.7	152.1	550.4	160.9	190.3	143	136.6	12875255	16.3708	231.598	6316653	6558602	0.96311	4.92405e+06	23.7902	9.73425	53.3052	13.1703	62.8623	14.3953	4.79931	0.20826	16.3104	.	1.42433	9.6155	20.6156	23.8141	22.2311	75201	85587	14.7	10.1247
2012	Indiana	5	ED	133.4	.	93.4	244.2	115.3	59.8	134.6	132.2	1.01787	176.1	133.4	117.8	77.7	172.3	130.7	119.2	119.7	132.3	6537334	15.693	182.251	3217145	3320189	0.968964	2.59902e+06	24.313	10.2331	51.8486	13.6053	80.9083	9.15008	1.64801	0.249261	6.25484	.	1.78946	9.94801	26.124	23.3738	16.1758	61272	69734.3	15.6	8.70933
2012	Indiana	5	IP	180.7	28.8	66	269	226.4	221.2	160.2	200.6	0.798356	243.6	186.1	140.6	116.6	243.7	166.8	157.1	176	176.2	6537334	15.693	182.251	3217145	3320189	0.968964	2.59902e+06	24.313	10.2331	51.8486	13.6053	80.9083	9.15008	1.64801	0.249261	6.25484	.	1.78946	9.94801	26.124	23.3738	16.1758	61272	69734.3	15.6	8.70933
2012	Iowa	7	ED	41.5	.	23.8	61.3	43.5	46.8	36.9	46	0.801899	61.7	44.1	33.5	21.2	.	.	41.4	42.8	39.8	3074186	14.9386	55.019	1524107	1550079	0.983245	1.30291e+06	23.5076	10.2312	50.985	15.2762	88.0137	2.9816	1.8385	0.265208	5.22558	.	1.67544	6.74253	24.0625	27.2069	18.4907	64524	73435.4	12.7	5.20224
2012	Iowa	7	IP	71.9	.	21	73	94.5	148.6	60	83.6	0.718067	92.2	72.9	65.1	47	.	.	80	65.8	69.6	3074186	14.9386	55.019	1524107	1550079	0.983245	1.30291e+06	23.5076	10.2312	50.985	15.2762	88.0137	2.9816	1.8385	0.265208	5.22558	.	1.67544	6.74253	24.0625	27.2069	18.4907	64524	73435.4	12.7	5.20224
2012	Kansas	7	ED	82.1	.	47.3	146.6	83	53.9	74.4	89.3	0.832865	99.6	87.4	75	55.1	.	88.1	97.6	106.8	51.8	2885905	14.8753	35.2701	1434617	1451288	0.988513	1.19082e+06	24.9931	10.444	50.9026	13.6603	77.4393	5.80109	2.48868	0.903945	10.942	.	2.42492	7.77888	20.55	26.1508	20.4731	66618	75818.6	14	6.43048
2012	Kansas	7	IP	120.6	.	38.6	153.9	162.2	200.8	97.2	143.7	0.676099	137.1	126.7	116.1	89.8	.	117.8	145.5	128.3	92.3	2885905	14.8753	35.2701	1434617	1451288	0.988513	1.19082e+06	24.9931	10.444	50.9026	13.6603	77.4393	5.80109	2.48868	0.903945	10.942	.	2.42492	7.77888	20.55	26.1508	20.4731	66618	75818.6	14	6.43048
2012	Kentucky	4	ED	186.1	.	127.9	379.9	138.7	44.3	193	179.4	1.07578	194.2	157.2	175.8	186.6	203.8	364.5	177.7	50.2	147	4380415	15.2927	110.249	2154939	2225476	0.968305	1.76899e+06	23.2393	9.74736	53.0049	14.0084	85.8435	7.86647	1.26465	0.18585	3.05987	.	1.77965	12.3268	26.2826	22.9173	15.3107	56738	64574.1	19.4	9.2186
2012	Kentucky	4	IP	268.3	.	124.4	473.2	275.8	205.3	243.2	292.5	0.831358	321.2	200	186.6	196.2	195.6	302.4	267.2	67.8	336.4	4380415	15.2927	110.249	2154939	2225476	0.968305	1.76899e+06	23.2393	9.74736	53.0049	14.0084	85.8435	7.86647	1.26465	0.18585	3.05987	.	1.77965	12.3268	26.2826	22.9173	15.3107	56738	64574.1	19.4	9.2186
2012	Louisiana	6	IP	152.9	.	53.6	273	176.8	134.9	151.9	153.7	0.988358	144.4	155.1	151.6	161.8	174.6	179.7	178.2	111.8	135.5	4601893	15.342	105.63	2248888	2353005	0.955751	1.60096e+06	24.3188	10.3471	52.3449	12.9892	59.7308	32.2311	1.56927	0.555228	4.51197	.	1.40166	13.1659	25.6379	21.7932	15.0842	60911	69323.4	19.9	8.76572
2012	Maine	1	ED	284.2	.	196.9	644.5	175.7	108.3	315.8	254.1	1.24297	330.2	293.8	219.3	127.7	.	.	243.7	294.8	301.6	1329192	14.1001	43.0647	650714	678478	0.959079	564806	20.0112	8.74125	54.2468	17.0008	94.0939	1.02423	1.08442	0.606835	1.38814	.	1.80252	7.06129	27.5651	24.7252	20.7085	61137	69580.6	14.7	7.60007
2012	Maine	1	IP	338.6	.	187	645.7	267.9	289.8	312.1	363.8	0.858027	357.1	378.6	281.1	180	.	.	340.9	370.9	309.6	1329192	14.1001	43.0647	650714	678478	0.959079	564806	20.0112	8.74125	54.2468	17.0008	94.0939	1.02423	1.08442	0.606835	1.38814	.	1.80252	7.06129	27.5651	24.7252	20.7085	61137	69580.6	14.7	7.60007
2012	Maryland	3	ED	230	.	135.7	384.4	266.9	72.5	260.6	201.2	1.29554	746.3	402.7	236.3	127.4	676.2	161.3	.	303	207.1	5884563	15.5878	602.001	2849291	3035272	0.938727	2.22934e+06	22.8213	9.67774	54.5402	12.9607	53.8063	29.2449	5.76979	0.291797	8.67436	.	2.21287	8.61547	20.4243	22.1179	26.0982	92805	105622	10.3	8.24463
2012	Maryland	3	IP	421.4	33.3	116.1	603.6	662.7	317.5	455.5	389.3	1.17001	1702.8	794.8	377	205.5	1643.2	263.1	.	355.9	282.4	5884563	15.5878	602.001	2849291	3035272	0.938727	2.22934e+06	22.8213	9.67774	54.5402	12.9607	53.8063	29.2449	5.76979	0.291797	8.67436	.	2.21287	8.61547	20.4243	22.1179	26.0982	92805	105622	10.3	8.24463
2012	Massachusetts	1	ED	338.6	.	281.1	695.7	213.5	39	431.3	251	1.71799	439.2	476	346	260.5	464.3	342.9	260.7	255.4	466	6646144	15.7095	847.939	3219753	3426391	0.939692	2.53464e+06	21.0837	10.3561	54.1002	14.46	75.2887	7.12484	5.73659	0.199063	10.1395	.	1.51128	8.26943	20.6568	21.5236	28.4769	89273	101602	11.9	8.44254
2012	Massachusetts	1	IP	356.4	.	143.9	561.9	428.6	309.8	384.5	329.8	1.16592	545.3	569.5	365.7	240.4	441.6	320.7	346.4	545.1	682.2	6646144	15.7095	847.939	3219753	3426391	0.939692	2.53464e+06	21.0837	10.3561	54.1002	14.46	75.2887	7.12484	5.73659	0.199063	10.1395	.	1.51128	8.26943	20.6568	21.5236	28.4769	89273	101602	11.9	8.44254
2012	Michigan	5	IP	220.9	26.2	64.2	282.7	338.7	255.6	215	226.6	0.948668	331.4	220.3	167.1	134.3	392.9	213	166.1	203	154.7	9883360	16.1064	174.806	4851429	5031931	0.964129	3.85484e+06	22.9438	10.0646	52.3951	14.5965	76.1244	14.0474	2.51021	0.570211	4.60287	.	2.14488	8.64413	23.2974	26.8615	18.2632	63031	71736.2	17.4	11.2183
2012	Minnesota	5	ED	103.4	.	78.8	173.1	91.9	56	103.8	103	1.00791	235.9	104.9	91.1	78.4	120.4	96.4	234.9	52.7	86	5379139	15.498	67.5627	2670741	2708398	0.986096	2.26128e+06	23.7547	9.30623	53.3698	13.5693	82.2612	5.33849	4.21818	1.04533	4.90831	.	2.22848	6.21163	20.0357	26.6761	23.3219	76261	86793.4	11.4	6.13468
2012	Minnesota	5	IP	210	59.4	114.6	258.8	241.9	301.8	199	220.7	0.901674	367.8	195.6	207.6	182.7	269.2	209.6	322.9	151.7	141.8	5379139	15.498	67.5627	2670741	2708398	0.986096	2.26128e+06	23.7547	9.30623	53.3698	13.5693	82.2612	5.33849	4.21818	1.04533	4.90831	.	2.22848	6.21163	20.0357	26.6761	23.3219	76261	86793.4	11.4	6.13468
2012	Missouri	7	ED	136	.	85.1	277.4	114.9	42.6	148.9	123.7	1.2044	168.6	126.4	119.6	87.3	197.9	132	157.5	98	109.2	6021988	15.6109	87.4044	2953591	3068397	0.962584	2.38461e+06	23.3097	9.8745	52.1309	14.6849	80.5176	11.4851	1.69678	0.464963	3.6785	.	2.15709	9.38058	24.086	24.6782	18.4787	61301	69767.3	16.2	8.55891
2012	Missouri	7	IP	250.7	.	92.5	403.7	299.4	264.6	244.9	256.2	0.956113	307.9	234.8	224.2	162.6	313.8	249.8	298.4	166.8	227.9	6021988	15.6109	87.4044	2953591	3068397	0.962584	2.38461e+06	23.3097	9.8745	52.1309	14.6849	80.5176	11.4851	1.69678	0.464963	3.6785	.	2.15709	9.38058	24.086	24.6782	18.4787	61301	69767.3	16.2	8.55891
2012	Montana	8	IP	171.3	.	51.1	234.2	190.9	298.3	127.6	215.1	0.593234	193.7	152.6	128.7	138	.	.	.	195.7	154.5	1005141	13.8206	6.90553	503458	501683	1.00354	433029	21.9014	9.77286	52.5483	15.7774	87.2298	.	.	6.48148	3.13041	.	3.15836	6.51243	23.2539	27.5408	20.7914	59991	68276.4	15.5	7.07658
2012	Nabraska	7	ED	53.5	.	27.3	83	63.6	50.8	49	57.9	0.846	72.8	58	39.2	28.9	.	.	43.8	.	65.1	1855525	14.4337	24.136	923099	932426	0.989997	773671	24.9418	10.0141	51.195	13.849	81.3282	4.60694	1.97626	0.852481	9.64061	.	1.59545	7.43095	20.5107	27.2272	19.9543	65121	74114.9	13	5.20187
2012	Nabraska	7	IP	91.3	.	32.8	115.7	112.1	165.6	75.3	107.1	0.703146	118.5	86	85.7	64.7	.	.	97.9	.	78.7	1855525	14.4337	24.136	923099	932426	0.989997	773671	24.9418	10.0141	51.195	13.849	81.3282	4.60694	1.97626	0.852481	9.64061	.	1.59545	7.43095	20.5107	27.2272	19.9543	65121	74114.9	13	5.20187
2012	National	National	ED	146.8	7.1	89.2	253.6	158.8	59.7	161.9	132.1	1.22554	178.7	145.9	134.9	111.8	156	139.6	162.2	123.7	126	317581124	19.5762	89.9	156193516	161387608	0.967816	1.2251e+08	23.4774	10.0314	52.9267	13.5645	62.1155	12.5646	4.89652	0.80494	17.8198	0.138556	1.66005	10.6684	21.5851	24.0325	20.2608	71317	81166.6	15.9	5.9
2012	National	National	IP	210.4	27.9	69	285.5	306.5	238.7	211.2	209.7	1.00703	271.6	201.4	181.6	153.6	250.2	202	189.8	169.4	183.2	317581124	19.5762	89.9	156193516	161387608	0.967816	1.2251e+08	23.4774	10.0314	52.9267	13.5645	62.1155	12.5646	4.89652	0.80494	17.8198	0.138556	1.66005	10.6684	21.5851	24.0325	20.2608	71317	81166.6	15.9	5.9
2012	NCarolina	4	ED	132.4	.	87.5	245.1	112.3	59.1	139.4	125.8	1.10856	162.3	134.5	92.5	62.7	75.4	163.2	115.4	122.4	170.6	9752073	16.093	200.174	4751047	5001026	0.950014	3.84962e+06	23.4207	10.0306	52.7394	13.8094	64.5251	21.615	2.33517	1.1616	8.66376	.	1.69942	11.6009	20.9035	25.0546	19.0204	61807	70343.2	18	10.719
2012	NCarolina	4	IP	179.6	37.6	68.3	244.9	236.1	226.4	164.3	194.3	0.845577	212.4	181.4	137.6	94.2	127.8	208.1	177.8	142.7	200.3	9752073	16.093	200.174	4751047	5001026	0.950014	3.84962e+06	23.4207	10.0306	52.7394	13.8094	64.5251	21.615	2.33517	1.1616	8.66376	.	1.69942	11.6009	20.9035	25.0546	19.0204	61807	70343.2	18	10.719
2012	NDakota	8	ED	71.2	.	40.6	140.3	66.1	45.3	57.7	84.9	0.679772	60.3	75.7	76.3	.	.	.	.	69.5	68	699628	13.4583	10.1404	357591	342037	1.04547	295745	22.0257	12.5247	51.0188	14.4308	88.0745	1.4582	.	5.33155	2.38298	.	2.75275	6.53449	21.6825	30.4323	19.3905	72495	82507.3	11.2	3.28164
2012	NDakota	8	IP	207.8	.	68.9	294	270.3	301.7	174.3	241.7	0.721025	225.8	192.8	225	78.8	.	.	.	186.7	221.5	699628	13.4583	10.1404	357591	342037	1.04547	295745	22.0257	12.5247	51.0188	14.4308	88.0745	1.4582	.	5.33155	2.38298	.	2.75275	6.53449	21.6825	30.4323	19.3905	72495	82507.3	11.2	3.28164
2012	Nevada	9	ED	143.6	.	95.8	194.6	183.9	83.8	139.5	147.9	0.942792	203.9	148.9	131.8	97	134.1	.	153	259.6	151.1	2758931	14.8304	25.1255	1391864	1367067	1.01814	1.00528e+06	24.0826	9.20164	53.6859	13.0299	52.7451	8.25305	7.52958	1.13867	27.2588	0.668411	2.40644	12.0156	22.2139	26.2007	15.4205	66044	75165.3	16.4	12.2849
2012	Nevada	9	IP	149.5	.	38.3	141.7	254.1	277.7	129.3	170.5	0.758593	226.3	171.7	127.4	97.4	133.3	.	164.9	298	188.3	2758931	14.8304	25.1255	1391864	1367067	1.01814	1.00528e+06	24.0826	9.20164	53.6859	13.0299	52.7451	8.25305	7.52958	1.13867	27.2588	0.668411	2.40644	12.0156	22.2139	26.2007	15.4205	66044	75165.3	16.4	12.2849
2012	NewJersey	2	ED	208.3	.	120.8	343.9	264.4	40.2	248.2	169.9	1.46096	720.2	228.8	208.8	119.3	423.1	151.8	295.4	148.3	.	8864590	15.9976	1194.85	4321436	4543154	0.951197	3.54085e+06	22.8633	8.89494	54.1372	14.1046	57.927	13.6237	8.74463	0.243373	18.5164	.	0.944872	9.07836	22.1382	19.9475	25.9637	94083	107077	10.8	10.057
2012	NewJersey	2	IP	276.4	.	112.8	403	389	191.7	308.5	245.5	1.25695	596.1	326.2	311.1	199.3	380	242.5	349.2	310.5	.	8864590	15.9976	1194.85	4321436	4543154	0.951197	3.54085e+06	22.8633	8.89494	54.1372	14.1046	57.927	13.6237	8.74463	0.243373	18.5164	.	0.944872	9.07836	22.1382	19.9475	25.9637	94083	107077	10.8	10.057
2012	NewMexico	6	IP	205.5	.	81.9	284	275.9	250.4	187.8	223	0.842185	215.5	190.4	158.9	127.9	.	.	219.7	171.9	206.1	2085538	14.5505	17.184	1034877	1050661	0.984977	762593	24.7345	10.0387	51.1174	14.1095	39.6572	2.05429	1.32887	9.24956	46.977	.	0.733048	12.3237	20.0859	25.3499	17.5061	59281	67468.3	20.8	10.2221
2012	NewYork	2	ED	152.6	.	96.7	270.2	166	29.7	204	103.9	1.9632	238.4	126.7	122.8	118.4	149.2	126.7	194.8	170.4	128.2	19570261	16.7895	414.413	9485872	10084389	0.940649	7.09983e+06	21.7729	10.217	53.9099	14.1003	57.3704	15.5675	7.65624	0.375018	18.1586	.	0.872206	11.3257	20.849	21.8454	24.2071	81441	92688.8	15.9	9.21228
2012	NewYork	2	IP	365.1	30.7	126.8	528.9	576.7	195.1	481.8	254.8	1.8913	469.1	231	260.9	262.9	396	271.8	289.8	254.2	263.9	19570261	16.7895	414.413	9485872	10084389	0.940649	7.09983e+06	21.7729	10.217	53.9099	14.1003	57.3704	15.5675	7.65624	0.375018	18.1586	.	0.872206	11.3257	20.849	21.8454	24.2071	81441	92688.8	15.9	9.21228
2012	Ohio	5	ED	221.1	.	155.8	473.5	154.4	47.2	239	204.1	1.17098	289.6	218.2	189.9	131.1	272.8	228.8	203.9	211.4	158.6	11544225	16.2617	281.89	5642634	5901591	0.956121	4.48888e+06	23.0412	9.64624	52.521	14.7915	80.6402	12.2408	1.74007	0.187903	3.24211	.	1.94884	8.95701	26.1937	23.9869	17.8982	62775	71444.9	16.3	8.99075
2012	Ohio	5	IP	232.9	25.1	106.7	403.2	263.8	159.9	218.1	247	0.882936	329	232.2	183.5	130.4	300.2	222.1	207.4	236.6	177.4	11544225	16.2617	281.89	5642634	5901591	0.956121	4.48888e+06	23.0412	9.64624	52.521	14.7915	80.6402	12.2408	1.74007	0.187903	3.24211	.	1.94884	8.95701	26.1937	23.9869	17.8982	62775	71444.9	16.3	8.99075
2012	Oklahoma	6	IP	162	.	53.6	210.7	225.6	238.1	134.6	188.7	0.71299	168.4	150.2	153.1	123.7	152.7	151.4	193	112.2	151.6	3814820	15.1544	55.5457	1889807	1925013	0.981711	1.51633e+06	24.5433	10.2516	51.1544	14.0506	67.7825	7.15158	1.84876	7.2881	9.33986	0.102888	6.48633	10.3982	23.9468	24.9199	16.202	60298	68625.8	17.2	6.75861
2012	Oregon	10	IP	220.6	.	62.1	231.2	298.6	415	195.7	245.2	0.797942	222.7	248.9	192.6	184.9	399.2	206.7	194.3	145.1	144.7	3899353	15.1763	40.617	1932789	1966564	0.982825	1.56077e+06	22.0741	9.40759	53.6007	14.9177	77.6193	1.78796	3.83282	1.20702	12.1598	0.420967	2.97213	8.0963	20.0298	28.5697	21.2208	64918	73883.8	17.2	10.9891
2012	Pennsylvania	3	IP	245.3	35.5	97.6	418.9	283.1	199.5	256.7	234.3	1.09559	379.8	246.2	180.6	133.5	403.4	211.6	200.6	195.5	187.1	12763536	16.3621	284.773	6229333	6534203	0.953342	5.06001e+06	21.4475	9.94838	52.606	15.9982	78.6299	10.9688	2.89102	0.16696	6.11791	.	1.22546	8.88845	28.4597	21.057	20.2846	69340	78916.5	13.7	8.79671
2012	RhodeIsland	1	ED	227.9	.	113.9	471.4	226.3	53.1	277.5	181	1.53278	337.1	296.7	183.5	148	242	194.6	.	.	.	1050292	13.8646	1015.76	506835	543457	0.932613	391001	20.6573	11.5262	52.6945	15.122	75.3657	6.45916	3.21949	.	13.1916	.	1.76408	10.752	22.1136	23.8905	22.7223	72656	82690.5	13.7	9.4516
2012	RhodeIsland	1	IP	321.6	.	89.1	503.9	469.3	236.5	380.5	266	1.43055	470.2	415.4	274.2	205.3	366.4	240.6	.	.	.	1050292	13.8646	1015.76	506835	543457	0.932613	391001	20.6573	11.5262	52.6945	15.122	75.3657	6.45916	3.21949	.	13.1916	.	1.76408	10.752	22.1136	23.8905	22.7223	72656	82690.5	13.7	9.4516
2012	SCarolina	4	ED	95.6	.	49	170	105.3	51.7	93.4	97.7	0.955929	104.4	101.9	73.8	67.5	.	51.4	84.8	136.3	98.8	4723723	15.3681	156.877	2295781	2427942	0.945567	1.80594e+06	22.884	10.3971	52.0107	14.7082	63.8658	27.6707	1.26925	0.324257	5.2874	.	1.58261	11.8152	23.1157	24.736	17.5158	59042	67196.3	18.3	11.1305
2012	SCarolina	4	IP	122.2	.	36	160.4	176.5	157.4	111.7	132.1	0.845114	138.4	128.4	94.9	66.9	.	69.2	112.4	173.8	118.7	4723723	15.3681	156.877	2295781	2427942	0.945567	1.80594e+06	22.884	10.3971	52.0107	14.7082	63.8658	27.6707	1.26925	0.324257	5.2874	.	1.58261	11.8152	23.1157	24.736	17.5158	59042	67196.3	18.3	11.1305
2012	SDakota	8	ED	53.9	.	31.6	85.1	55.6	56.4	42.8	64.9	0.65954	65.6	55.9	38.8	.	.	.	.	41.7	60.1	833354	13.6332	10.9799	417803	415551	1.00542	336966	24.506	10.1805	50.7827	14.5307	83.8184	1.56656	1.14441	8.79638	2.97221	.	1.70204	7.82348	24.1775	25.6071	17.896	62807	71481.3	13.4	4.6096
2012	SDakota	8	IP	108.4	.	46.8	129.2	110.5	218.6	93.1	123.7	0.752746	113.1	114.3	92	80.2	.	.	.	99.6	112.5	833354	13.6332	10.9799	417803	415551	1.00542	336966	24.506	10.1805	50.7827	14.5307	83.8184	1.56656	1.14441	8.79638	2.97221	.	1.70204	7.82348	24.1775	25.6071	17.896	62807	71481.3	13.4	4.6096
2012	Tennessee	4	ED	140.5	.	75.5	248.2	146.3	77.4	138.3	142.5	0.970774	160.9	141.3	121.1	74.8	108.2	125.1	194.6	96.1	158.4	6456243	15.6806	156.629	3144756	3311487	0.949651	2.56125e+06	23.1438	9.68912	52.9062	14.2609	74.9799	16.9101	1.48826	0.272511	4.76683	.	1.58234	11.1616	25.6429	22.8872	17.1646	59547	67771	17.9	9.44946
2012	Tennessee	4	IP	246.2	34	92.4	352.6	327.7	253.5	221.2	270	0.819353	289.9	251.7	202.4	108.6	161.1	245.4	305.2	258.6	272.6	6456243	15.6806	156.629	3144756	3311487	0.949651	2.56125e+06	23.1438	9.68912	52.9062	14.2609	74.9799	16.9101	1.48826	0.272511	4.76683	.	1.58234	11.1616	25.6429	22.8872	17.1646	59547	67771	17.9	9.44946
2012	Texas	6	IP	100.7	28.4	32	117	153.1	189.6	90.7	110.5	0.8212	120.4	105.5	93.2	66	111.2	79.4	97.6	114.1	91.2	26059203	17.0759	99.4953	12945218	13113985	0.987131	9.98011e+06	26.7897	10.3136	52.0072	10.8895	44.3395	11.8938	4.03697	0.483672	38.2242	0.0841852	0.937707	13.5346	18.9544	23.1544	17.5669	70730	80498.5	17.9	7.91829
2012	Utah	8	ED	158.2	.	105.9	270	152.3	85.1	158.1	158.3	0.998938	208	150.1	155.6	120.1	202.3	209.5	134.1	95.7	126.3	2855287	14.8647	34.7494	1435028	1420259	1.0104	1.17018e+06	31.0718	11.4442	47.962	9.52206	79.8135	1.11362	2.19155	1.1014	13.2888	0.902361	1.58881	6.62698	16.5862	27.2549	18.4601	71875	81801.7	12.8	6.71324
2012	Utah	8	IP	157.5	.	69.7	234.7	207.5	223.1	139.8	175.3	0.797622	186.9	165.2	152.7	127.1	165.8	145.7	155.8	155	139.2	2855287	14.8647	34.7494	1435028	1420259	1.0104	1.17018e+06	31.0718	11.4442	47.962	9.52206	79.8135	1.11362	2.19155	1.1014	13.2888	0.902361	1.58881	6.62698	16.5862	27.2549	18.4601	71875	81801.7	12.8	6.71324
2012	Vermont	1	ED	180.1	.	121.6	396.1	123.5	76.8	179.7	180.4	0.996023	239.5	184.2	156.8	100.3	.	.	.	203.5	159.1	626011	13.3471	67.6842	309184	316827	0.975876	261555	19.7902	10.7305	53.7465	15.7328	93.9501	.	1.31531	.	1.56978	.	3.1648	6.83983	23.9704	23.41	25.9896	68644	78124.4	11.8	6.28005
2012	Vermont	1	IP	182.9	.	98.8	355.5	141.9	173.4	133.3	231	0.577207	237.6	217.7	144.1	78.2	.	.	.	178.9	180	626011	13.3471	67.6842	309184	316827	0.975876	261555	19.7902	10.7305	53.7465	15.7328	93.9501	.	1.31531	.	1.56978	.	3.1648	6.83983	23.9704	23.41	25.9896	68644	78124.4	11.8	6.28005
2012	Virginia	3	IP	138.5	.	46.9	188.5	180.7	189.4	126.2	150.5	0.838743	216	184.2	137.4	86.3	138	109	244.1	191.1	175.1	8185867	15.9179	206.724	4015045	4170822	0.962651	3.32793e+06	22.6565	10.0963	54.272	12.9752	63.9456	19.2558	5.73756	0.281241	8.40439	.	2.37536	9.29798	20.1333	22.9759	25.0136	84641	96330.8	11.7	6.85234
2012	Washington	10	IP	256.3	.	112.1	301.8	337.6	376.7	228.2	284.3	0.802864	368.8	255.4	241.5	215.2	275.9	279.1	319.8	203.7	216.6	6897012	15.7466	103.587	3441429	3455583	0.995904	2.81625e+06	22.9814	9.65815	54.2009	13.1596	71.4373	3.60491	7.3882	1.37763	11.7094	0.596722	3.88584	7.98293	18.8619	27.874	22.2324	75819	86290.4	13.5	8.64897
2012	Wisconsin	5	ED	130.6	.	99.5	252.8	94.5	57.2	135.2	126.1	1.07253	189.9	129.7	110.4	113.3	172.8	170.7	124.6	107.9	103.2	5726398	15.5606	105.431	2842737	2883661	0.985808	2.35424e+06	22.9944	9.7003	52.9153	14.39	82.7543	6.27475	2.37174	0.910887	6.18886	.	1.49944	7.41433	24.7364	25.6263	19.2383	66021	75139.2	13.2	7.27588
2012	Wisconsin	5	IP	200.9	.	75.1	245.2	242.4	351.1	172.6	228.9	0.754143	271.9	225	165.2	155.8	304.6	159.7	181.5	183.8	188	5726398	15.5606	105.431	2842737	2883661	0.985808	2.35424e+06	22.9944	9.7003	52.9153	14.39	82.7543	6.27475	2.37174	0.910887	6.18886	.	1.49944	7.41433	24.7364	25.6263	19.2383	66021	75139.2	13.2	7.27588
2012	WVirginia	3	IP	313.3	.	176.7	609	288.7	158.7	291	334.5	0.869875	311	226.6	203.8	205.7	.	324.2	309.4	269.1	328.7	1855413	14.4336	77.0296	911681	943732	0.966038	766270	20.7081	9.43143	53.0931	16.7674	92.8042	3.30417	0.65608	.	1.27848	.	1.95708	12.1205	31.7398	21.7019	13.7996	53889	61331.6	17.8	7.95975
2012	Wyoming	8	IP	77.8	.	30.4	103.9	104.4	104.4	58.4	97.8	0.596845	.	88.5	61.6	54.2	.	.	.	80	75.3	576412	13.2646	5.93597	292736	283676	1.03194	244003	23.7001	10.2114	53.0683	13.0202	84.6048	.	.	2.1469	9.42312	.	3.82522	7.02727	23.2258	29.1001	16.957	68218	77639.6	12.6	5.58186
2013	Arizona	9	ED	184	.	116	302.9	211.8	100.9	189.7	178.3	1.06366	241.7	172.4	127.2	101.6	149.1	121.6	353.3	169.5	159.8	6626624	15.7066	58.3114	3298086	3328538	0.990851	2.48739e+06	24.3859	10.0492	50.1917	15.3732	56.5999	4.19479	2.89315	4.35054	30.2585	0.190278	1.51287	11.0435	19.4055	26.4266	18.7285	66389	74372.3	18.6	8.88605
2013	Arizona	9	IP	230.7	42.2	66.7	255.2	374.6	345.9	214.1	247	0.867048	290.4	224.1	169	132.6	220.9	164.4	324	165.4	221.9	6626624	15.7066	58.3114	3298086	3328538	0.990851	2.48739e+06	24.3859	10.0492	50.1917	15.3732	56.5999	4.19479	2.89315	4.35054	30.2585	0.190278	1.51287	11.0435	19.4055	26.4266	18.7285	66389	74372.3	18.6	8.88605
2013	Arkansas	6	ED	65.2	.	31.2	126	68	38.7	62.3	68.1	0.915024	68.3	65.9	47.9	48.2	.	103.6	70.3	50.9	60.6	2959373	14.9005	56.8291	1461544	1497829	0.975775	1.17958e+06	24.0464	9.70638	50.9216	15.3256	73.5997	15.6766	1.32494	0.598235	6.86331	.	1.9372	11.6741	26.569	23.4133	14.2973	55547	62226.5	19.7	8.09454
2013	Arkansas	6	IP	128.1	.	35.8	189.1	172.8	159.7	112.7	142.9	0.788963	123	131.6	122.2	138.1	.	81.3	140.6	118.3	117.3	2959373	14.9005	56.8291	1461544	1497829	0.975775	1.17958e+06	24.0464	9.70638	50.9216	15.3256	73.5997	15.6766	1.32494	0.598235	6.86331	.	1.9372	11.6741	26.569	23.4133	14.2973	55547	62226.5	19.7	8.09454
2013	California	9	ED	144.3	5	71.9	202	202.3	106.7	153.7	135	1.13867	164.1	169.1	142.7	106.5	119.6	124.7	184.8	222.6	320.6	38332521	17.4618	245.764	19072246	19260275	0.990237	1.41678e+07	23.9332	10.464	53.0962	12.5066	38.8301	5.91931	13.5922	0.726216	38.3991	0.372483	2.16067	13.4598	16.659	24.6484	21.2996	85707	96013.3	16.8	10.0049
2013	California	9	IP	162.3	21.9	41.9	153.2	276.2	293.1	162.4	162.2	1.00085	193	187	149.8	130.7	149.2	149.6	160.1	214.1	351.3	38332521	17.4618	245.764	19072246	19260275	0.990237	1.41678e+07	23.9332	10.464	53.0962	12.5066	38.8301	5.91931	13.5922	0.726216	38.3991	0.372483	2.16067	13.4598	16.659	24.6484	21.2996	85707	96013.3	16.8	10.0049
2013	Colorado	8	IP	175.6	43.2	61.7	180.6	241.9	340.4	157.1	194.2	0.808729	222.2	200.3	160	130.7	250.8	170.6	143.1	231.1	127.8	5268367	15.4772	50.7892	2645976	2622391	1.00899	2.12501e+06	23.5619	9.7337	54.4626	12.2418	69.1491	3.97761	2.86335	0.827828	21.0393	0.157829	1.98507	7.87485	16.9764	25.3881	26.2753	79381	88926.6	13	6.92479
2013	Connecticut	1	ED	234.7	.	153.5	498.4	208.8	43.7	303.3	169.6	1.78824	408.7	526.8	257	153.9	229.8	211.4	219.6	.	369.8	3596080	15.0954	742.225	1751883	1844197	0.949944	1.41265e+06	21.8388	9.60554	53.414	15.1417	69.3283	10.3167	4.10364	.	14.6594	.	1.59198	8.3689	21.3284	21.781	26.7514	97801	109562	10.7	9.24758
2013	Connecticut	1	IP	317.2	.	79.4	473	476.1	270.8	351.7	284.5	1.23607	655	499.4	358.9	205	374.8	324.6	299.7	.	257.2	3596080	15.0954	742.225	1751883	1844197	0.949944	1.41265e+06	21.8388	9.60554	53.414	15.1417	69.3283	10.3167	4.10364	.	14.6594	.	1.59198	8.3689	21.3284	21.781	26.7514	97801	109562	10.7	9.24758
2013	DC	3	IP	368.1	.	66.2	223.9	1014.6	258.6	466.9	279.4	1.67113	549.9	.	413.8	236.4	309.6	.	.	.	.	646449	13.3792	9506.6	306147	340302	0.899633	150180	17.253	12.6697	58.6362	11.4411	35.6198	48.8057	3.55218	.	10.1416	.	1.88074	8.35666	15.8977	16.9854	41.5773	102882	115254	18.9	10.4041
2013	Florida	4	ED	93.4	.	48.4	182.2	101.6	39.4	95	91.9	1.03382	101.9	91.4	75.3	65.6	88.1	98.8	87.8	86.9	85.5	19552860	16.7886	362.11	9565609	9987251	0.957782	7.44796e+06	20.6043	9.19116	51.5664	18.6381	56.2188	16.067	2.60621	0.257655	23.6248	0.0421473	1.18344	10.8019	23.5228	25.3378	19.8828	65728	73631.8	17	9.68275
2013	Florida	4	IP	225.4	31	69.2	319	320.5	219.5	210.8	239.3	0.880924	242.8	229.7	186.8	153.8	208	231.8	227.1	242.1	215.2	19552860	16.7886	362.11	9565609	9987251	0.957782	7.44796e+06	20.6043	9.19116	51.5664	18.6381	56.2188	16.067	2.60621	0.257655	23.6248	0.0421473	1.18344	10.8019	23.5228	25.3378	19.8828	65728	73631.8	17	9.68275
2013	Georgia	4	ED	79.2	.	44.5	138.3	86.3	35.7	83.2	75.3	1.10488	85.2	74.3	74.7	73	61.1	73.3	72.8	93.7	92.8	9992167	16.1173	172.52	4879034	5113133	0.954216	3.6732e+06	24.9233	10.3042	52.8554	11.9171	54.5921	30.984	3.56179	0.21709	9.08111	.	1.56391	11.3115	21.575	23.0897	19.23	67134	75206.9	19	10.2356
2013	Georgia	4	IP	90.1	.	22.8	111.6	154.5	104.2	79	100.6	0.785463	103.9	94.4	80.9	56.6	52.6	71.5	103.1	135	109.7	9992167	16.1173	172.52	4879034	5113133	0.954216	3.6732e+06	24.9233	10.3042	52.8554	11.9171	54.5921	30.984	3.56179	0.21709	9.08111	.	1.56391	11.3115	21.575	23.0897	19.23	67134	75206.9	19	10.2356
2013	Hawaii	9	ED	94.9	.	38.7	138.6	142.4	56.3	110.8	78.8	1.40574	247.9	199.5	85.8	60.7	.	.	67.6	.	146.7	1404054	14.1549	218.598	710917	693137	1.02565	573794	21.8814	9.75212	52.6899	15.6766	22.9853	2.15846	37.8346	.	9.83324	9.77569	17.4127	7.00142	21.9896	26.8805	22.2373	86783	97218.7	10.8	6.08743
2013	Hawaii	9	IP	142.7	.	29	148.8	245.2	188.8	159.1	126.2	1.26035	210.7	179.2	162.9	107.6	.	.	118.5	.	189	1404054	14.1549	218.598	710917	693137	1.02565	573794	21.8814	9.75212	52.6899	15.6766	22.9853	2.15846	37.8346	.	9.83324	9.77569	17.4127	7.00142	21.9896	26.8805	22.2373	86783	97218.7	10.8	6.08743
2013	Illinois	5	ED	152.7	.	70.9	251.3	213.1	52.5	183.4	123.2	1.48891	315.2	147.5	122.1	95.8	204.9	105.7	140.5	147.5	111.9	12882135	16.3714	231.722	6326778	6555357	0.965131	4.96369e+06	23.46	9.83001	53.2022	13.5078	62.6698	14.2334	4.9323	0.198531	16.4454	.	1.52063	9.40878	20.7346	23.7069	22.6897	78009	87389.6	14.7	9.46759
2013	Illinois	5	IP	257	19.4	56.7	304.1	484.8	228.3	280.5	234.3	1.19738	648	219.9	185.8	140.2	412.5	151.3	192.6	138.9	130.3	12882135	16.3714	231.722	6326778	6555357	0.965131	4.96369e+06	23.46	9.83001	53.2022	13.5078	62.6698	14.2334	4.9323	0.198531	16.4454	.	1.52063	9.40878	20.7346	23.7069	22.6897	78009	87389.6	14.7	9.46759
2013	Indiana	5	ED	138.6	.	87.6	281.7	116	59.3	142.4	134.7	1.05699	163.3	142.3	117.3	71.6	170.2	129.1	136	122	145	6570902	15.6982	183.187	3228884	3342018	0.966148	2.59954e+06	24.1602	10.2036	51.6985	13.9377	80.5899	9.18475	1.77839	0.215282	6.4006	.	1.8311	9.88371	25.7069	23.7298	16.5193	63249	70854.7	15.9	7.79626
2013	Indiana	5	IP	192.6	.	65.5	305.8	240.1	222.2	173.1	211.3	0.819239	236.9	197.5	148.4	99.7	255.1	171.8	154.6	199.7	197.3	6570902	15.6982	183.187	3228884	3342018	0.966148	2.59954e+06	24.1602	10.2036	51.6985	13.9377	80.5899	9.18475	1.77839	0.215282	6.4006	.	1.8311	9.88371	25.7069	23.7298	16.5193	63249	70854.7	15.9	7.79626
2013	Iowa	7	ED	40.6	.	22.6	56.8	48.8	43.1	35	46.2	0.757175	58.9	45.1	34.2	23	.	.	43.6	37.3	39.8	3090416	14.9438	55.3095	1528770	1561646	0.978948	1.30803e+06	23.41	10.3119	50.7584	15.5198	87.51	3.31444	2.05251	0.246892	5.40138	.	1.47475	6.75323	24.2097	27.0263	18.6671	68075	76261	12.7	4.72689
2013	Iowa	7	IP	71.9	.	22.3	72.3	95.4	141.9	63.2	80.4	0.78625	104.6	77.2	59.5	50	.	.	73	74.8	67.9	3090416	14.9438	55.3095	1528770	1561646	0.978948	1.30803e+06	23.41	10.3119	50.7584	15.5198	87.51	3.31444	2.05251	0.246892	5.40138	.	1.47475	6.75323	24.2097	27.0263	18.6671	68075	76261	12.7	4.72689
2013	Kansas	7	ED	83.1	.	45.1	150.1	90.2	51.5	77	87.4	0.881266	126.7	76.7	81.5	42.9	.	70.6	121.5	95.8	59.8	2893957	14.8781	35.3685	1440481	1453476	0.991059	1.20274e+06	24.8982	10.3999	50.6649	14.037	77.0548	5.8137	2.53007	0.837538	11.1413	.	2.62257	7.75748	19.9251	26.3194	21.1103	68827	77103.4	14	5.81566
2013	Kansas	7	IP	110.2	.	30.4	143.8	147.9	187.4	92.6	127.6	0.725623	155.7	95	116.3	71.5	.	97	145.1	118.8	85.8	2893957	14.8781	35.3685	1440481	1453476	0.991059	1.20274e+06	24.8982	10.3999	50.6649	14.037	77.0548	5.8137	2.53007	0.837538	11.1413	.	2.62257	7.75748	19.9251	26.3194	21.1103	68827	77103.4	14	5.81566
2013	Kentucky	4	ED	192.3	.	131.4	416.9	135.7	49.6	199.7	185.1	1.07865	194.1	186.3	186.8	143.8	216.6	398.7	205.5	45.9	133.3	4395295	15.296	110.624	2163067	2232228	0.969017	1.77778e+06	23.0834	9.71623	52.729	14.4713	85.6717	7.96679	1.21009	0.169135	3.25555	.	1.72676	12.0937	25.4982	23.3795	15.9451	59323	66456.6	18.8	8.34544
2013	Kentucky	4	IP	268	.	117.6	513.8	273	175.8	245.7	289.6	0.848395	308.4	233.3	199.4	161	197.3	368.9	288.2	65.8	301.6	4395295	15.296	110.624	2163067	2232228	0.969017	1.77778e+06	23.0834	9.71623	52.729	14.4713	85.6717	7.96679	1.21009	0.169135	3.25555	.	1.72676	12.0937	25.4982	23.3795	15.9451	59323	66456.6	18.8	8.34544
2013	Louisiana	6	IP	154.7	.	50.3	281.4	176.4	138.3	148.6	154.2	0.963779	139.2	136.4	182	166.4	122.7	181.6	200.7	115	132.1	4625470	15.3471	106.172	2256464	2369006	0.952494	1.61683e+06	24.0554	10.3303	52.4923	13.1221	59.5289	32.276	1.60475	0.592632	4.72644	.	1.27131	13.2272	25.2901	21.8753	15.476	63132	70723.6	19.8	7.92986
2013	Maine	1	ED	290.6	.	177.4	734.2	183	95	316	266.2	1.18677	374	308.6	231.3	154.4	.	.	246.9	288	323.1	1328302	14.0994	43.0359	649994	678308	0.958258	556325	19.5991	8.58276	54.0523	17.7658	93.9112	1.02514	1.05842	0.620491	1.38764	.	1.99706	6.82145	26.9009	25.7018	20.9136	62579	70104.1	14	6.82976
2013	Maine	1	IP	315.6	.	147.5	651.9	241.1	295.1	281	348.7	0.805902	342.4	341	275.9	211.5	.	.	314.7	354.1	288	1328302	14.0994	43.0359	649994	678308	0.958258	556325	19.5991	8.58276	54.0523	17.7658	93.9112	1.02514	1.05842	0.620491	1.38764	.	1.99706	6.82145	26.9009	25.7018	20.9136	62579	70104.1	14	6.82976
2013	Maryland	3	ED	253.7	.	142.5	441.4	305.2	62.7	291.8	217.9	1.33939	928.9	493	280.4	139.9	782.9	167.6	.	371.9	254.2	5928814	15.5953	606.528	2875157	3053657	0.941545	2.24823e+06	22.6767	9.5408	54.3925	13.39	53.1658	29.6006	5.97809	0.290615	8.96889	.	1.99603	8.43679	20.0915	22.2422	26.5433	96032	107580	10.1	7.43548
2013	Maryland	3	IP	427	.	117.3	635.3	661.5	296.2	474.8	382.2	1.24252	1823.9	780	474.3	212.4	1641	267.4	.	378.6	292.5	5928814	15.5953	606.528	2875157	3053657	0.941545	2.24823e+06	22.6767	9.5408	54.3925	13.39	53.1658	29.6006	5.97809	0.290615	8.96889	.	1.99603	8.43679	20.0915	22.2422	26.5433	96032	107580	10.1	7.43548
2013	Massachusetts	1	ED	376.1	.	287.3	845.6	236.8	39.1	485.7	273.4	1.77612	518.3	560	373	277.5	483.3	374.8	304.7	288.5	456.9	6692824	15.7165	853.894	3245774	3447050	0.941609	2.5862e+06	20.8127	10.3854	54.0086	14.7934	74.6361	7.08859	5.80199	0.208552	10.5139	.	1.75086	8.06023	20.7588	20.9795	29.3889	91842	102886	11.9	7.75219
2013	Massachusetts	1	IP	367	.	142.4	635.5	417.2	297	402.4	333.7	1.20588	535.5	580.7	389.9	247.6	439.6	323.3	361	625.1	643.4	6692824	15.7165	853.894	3245774	3447050	0.941609	2.5862e+06	20.8127	10.3854	54.0086	14.7934	74.6361	7.08859	5.80199	0.208552	10.5139	.	1.75086	8.06023	20.7588	20.9795	29.3889	91842	102886	11.9	7.75219
2013	Michigan	5	IP	229.7	36.6	66.5	311.4	351.1	238.5	224.6	234.7	0.956932	317.1	227.2	162.8	138.5	413.5	225.6	168.5	220.2	151.9	9895622	16.1076	175.023	4858138	5037484	0.964398	3.83642e+06	22.6741	10.1721	52.1292	15.0247	75.9389	13.9277	2.69216	0.542866	4.70328	.	2.19503	8.5424	22.7318	27.0515	19.0002	65134	72966.4	17	9.77861
2013	Minnesota	5	ED	113	.	77.8	200.3	106.2	56.5	110.7	115.2	0.961257	289.5	123.4	98.6	80.4	135.4	98.7	260.1	64.3	93.4	5420380	15.5057	68.0807	2690694	2729686	0.985716	2.25801e+06	23.6624	9.38039	53.0335	13.9237	81.8775	5.4337	4.31728	1.09188	4.92309	.	2.35659	6.28944	20.058	26.4231	23.5	78537	87981.1	11.2	5.36395
2013	Minnesota	5	IP	226	37	113.3	297.1	271.2	287.7	216.3	235.5	0.918462	438.1	226	214.1	190.7	289.9	224.8	352.5	164.1	149.8	5420380	15.5057	68.0807	2690694	2729686	0.985716	2.25801e+06	23.6624	9.38039	53.0335	13.9237	81.8775	5.4337	4.31728	1.09188	4.92309	.	2.35659	6.28944	20.058	26.4231	23.5	78537	87981.1	11.2	5.36395
2013	Mississippi	4	IP	168	.	43.9	262.4	244.7	177.9	155.4	180	0.863404	157.1	188.6	187.1	98.6	.	86.4	173.9	226.8	164.4	2991207	14.9112	63.7594	1451232	1539975	0.942374	1.06187e+06	24.6436	10.7988	50.7049	13.8528	57.3708	37.7199	0.941393	0.445105	2.68972	.	0.833075	13.3923	22.7027	25.4977	13.7745	52780	59126.8	24	10.4393
2013	Missouri	7	ED	138.7	.	85	298.5	114.6	42	152	125.9	1.20742	187.5	128.2	108.2	79.2	214.8	131	144.2	104	112.9	6044171	15.6146	87.7264	2960402	3083769	0.959995	2.41096e+06	23.1475	9.89074	51.9331	15.0287	80.3937	11.4538	1.69793	0.377173	3.80115	.	2.27628	8.85247	24.0602	24.8019	19.071	63241	70845.7	15.9	7.43271
2013	Missouri	7	IP	243.4	.	83.7	415.1	291.1	236.5	237.5	249	0.953707	316.3	231.3	198.8	145.8	318.2	236.5	293.7	163.1	221.5	6044171	15.6146	87.7264	2960402	3083769	0.959995	2.41096e+06	23.1475	9.89074	51.9331	15.0287	80.3937	11.4538	1.69793	0.377173	3.80115	.	2.27628	8.85247	24.0602	24.8019	19.071	63241	70845.7	15.9	7.43271
2013	Montana	8	IP	183.4	.	50.7	251.5	228.9	274.3	142.9	224.2	0.637233	209.5	158.3	155	195.5	.	.	.	242.3	146.7	1015165	13.8306	6.97439	507018	508147	0.997778	424545	22.0748	10.0378	51.626	16.2614	87.0376	.	0.645018	6.8182	3.26853	.	2.23067	6.56182	22.7766	28.3951	20.2495	62831	70386.4	16.5	6.42319
2013	Nabraska	7	ED	53.3	.	31.7	87.8	49.4	54.9	48.6	57.9	0.8381	66.1	60.2	47.4	33.8	.	.	48.3	.	60	1868516	14.4407	24.305	925274	943242	0.980951	786785	24.8193	10.1447	50.8735	14.1625	80.9578	4.60312	1.99923	0.770933	9.80361	.	1.86533	7.65176	19.9378	27.5576	20.0336	67854	76013.4	13.2	4.55847
2013	Nabraska	7	IP	91	.	29.9	124.6	111.6	147.4	80.5	101.2	0.795576	123.2	94.4	81.9	64.8	.	.	99.7	.	78.1	1868516	14.4407	24.305	925274	943242	0.980951	786785	24.8193	10.1447	50.8735	14.1625	80.9578	4.60312	1.99923	0.770933	9.80361	.	1.86533	7.65176	19.9378	27.5576	20.0336	67854	76013.4	13.2	4.55847
2013	National	National	ED	166.2	6.4	96.9	303.5	178.6	62.9	184.8	148.3	1.24578	208.4	168.4	149.7	118.7	186.5	156.5	174	131.4	138.3	319743925	19.583	90.5	157356818	162387107	0.969023	1.23143e+08	23.2688	10.0128	52.7497	13.9687	61.7414	12.563	5.006	0.78529	18.0046	0.142566	1.75713	10.5083	21.5139	24.0161	20.7022	73767	82637.5	15.8	5.3
2013	National	National	IP	213.7	22.6	68.5	301.3	306.1	230.7	214	213.4	1.00273	275.9	209.2	182.3	156.5	243.9	206.1	198.3	181.8	189	319743925	19.583	90.5	157356818	162387107	0.969023	1.23143e+08	23.2688	10.0128	52.7497	13.9687	61.7414	12.563	5.006	0.78529	18.0046	0.142566	1.75713	10.5083	21.5139	24.0161	20.7022	73767	82637.5	15.8	5.3
2013	NCarolina	4	ED	162.6	.	104.3	311.4	144.9	67.1	169.8	155.8	1.09014	193.5	157.3	109.5	75.8	89.3	202.1	148.2	160.6	186.4	9848060	16.1028	202.144	4795976	5052084	0.949306	3.83436e+06	23.1941	10.1115	52.4305	14.2639	64.238	21.5445	2.42182	1.14368	8.80585	.	1.84621	11.0783	20.6266	25.1325	19.825	64106	71814.7	17.9	9.59102
2013	NCarolina	4	IP	208.5	37.6	81.4	310.7	258.3	233.2	188.3	227.7	0.827141	247.2	200.7	133.1	86.8	134.6	228.5	189.5	176.2	240.2	9848060	16.1028	202.144	4795976	5052084	0.949306	3.83436e+06	23.1941	10.1115	52.4305	14.2639	64.238	21.5445	2.42182	1.14368	8.80585	.	1.84621	11.0783	20.6266	25.1325	19.825	64106	71814.7	17.9	9.59102
2013	NDakota	8	ED	83.4	.	52.7	137.7	83.8	68.2	72.1	94.9	0.76	99.8	76.6	94.3	.	.	.	.	58.3	101.2	723393	13.4917	10.4849	369155	354238	1.04211	303727	22.2138	13.1167	50.4933	14.1762	87.3862	.	1.25741	5.55908	2.43726	.	3.36	6.70364	21.3519	30.828	18.9674	73806	82681.2	11.8	2.58588
2013	NDakota	8	IP	159.3	.	61.8	204.8	192.5	249.6	129.8	189.5	0.684578	226.3	157.2	140.8	118.4	.	.	.	145.2	168	723393	13.4917	10.4849	369155	354238	1.04211	303727	22.2138	13.1167	50.4933	14.1762	87.3862	.	1.25741	5.55908	2.43726	.	3.36	6.70364	21.3519	30.828	18.9674	73806	82681.2	11.8	2.58588
2013	Nevada	9	ED	173.2	.	107.1	270.5	197.8	99.2	169.3	177.2	0.955715	240.5	168.5	123.3	129.1	154.4	.	231.6	249.2	170.8	2790136	14.8416	25.4097	1403068	1387068	1.01154	1.02797e+06	23.7138	9.16102	53.476	13.6492	52.0952	8.3931	7.71005	1.07579	27.4916	0.655954	2.5783	11.7942	22.2699	26.5449	15.6192	67949	76119.9	15.8	10.9473
2013	Nevada	9	IP	169.4	.	45.8	170.3	274.8	276.9	149.8	189.2	0.791948	235.1	175.6	121.2	104.3	150.8	.	198.4	271.5	205.8	2790136	14.8416	25.4097	1403068	1387068	1.01154	1.02797e+06	23.7138	9.16102	53.476	13.6492	52.0952	8.3931	7.71005	1.07579	27.4916	0.655954	2.5783	11.7942	22.2699	26.5449	15.6192	67949	76119.9	15.8	10.9473
2013	NewJersey	2	ED	206.2	.	120	372.1	242.2	43.2	253	161.7	1.56445	666.9	271.2	229.5	129.4	352.9	160.9	299.3	222.5	.	8899339	16.0015	1199.53	4343749	4555590	0.953499	3.53689e+06	22.7196	8.88535	53.9624	14.4326	57.3011	13.6621	9.01055	0.184531	18.9229	.	0.918787	8.96721	22.3189	19.8483	26.2143	96963	108623	11.4	9.05812
2013	NewJersey	2	IP	280.3	.	112.1	444	381.4	177.1	316.6	245.9	1.28715	610.9	332.8	331.9	210.8	329.3	248.3	402.1	422.3	.	8899339	16.0015	1199.53	4343749	4555590	0.953499	3.53689e+06	22.7196	8.88535	53.9624	14.4326	57.3011	13.6621	9.01055	0.184531	18.9229	.	0.918787	8.96721	22.3189	19.8483	26.2143	96963	108623	11.4	9.05812
2013	NewMexico	6	IP	207.9	.	84.3	328.3	263.3	202.7	194.5	220.9	0.880786	236.4	192.4	136.9	130.7	.	.	252.7	159.9	179.5	2085287	14.5504	17.1819	1034144	1051143	0.983828	740597	24.3652	10.3275	50.5776	14.7297	39.2789	2.00131	1.35588	9.0823	47.3102	.	0.971425	12.2601	20.3427	25.3054	17.7265	60600	67887.1	21.9	9.06301
2013	NewYork	2	ED	165.6	.	107.2	298.9	179	31.1	225.5	109.4	2.06209	261.3	147.5	136.9	132.8	157.7	143.8	207.7	190.6	149.8	19651127	16.7936	416.126	9536179	10114948	0.942781	7.13732e+06	21.5726	10.1396	53.8873	14.4004	56.9206	15.6713	7.91293	0.372655	18.3537	0.0506943	0.718101	11.1719	20.8969	21.6124	24.7462	84973	95191	16	8.62494
2013	NewYork	2	IP	358.4	29.9	121.2	524	563.8	199.4	469.1	254.5	1.84337	516.2	252.5	254	250.1	381.6	269.8	290.9	259.9	286.3	19651127	16.7936	416.126	9536179	10114948	0.942781	7.13732e+06	21.5726	10.1396	53.8873	14.4004	56.9206	15.6713	7.91293	0.372655	18.3537	0.0506943	0.718101	11.1719	20.8969	21.6124	24.7462	84973	95191	16	8.62494
2013	Ohio	5	ED	245.1	.	164	568.3	171.1	45.5	267	224.2	1.19114	332.9	231.8	200.6	136.3	293.9	247.8	231.2	233	187.9	11570808	16.264	282.539	5658223	5912585	0.95698	4.48668e+06	22.892	9.6516	52.3152	15.1412	80.3382	12.1439	1.83692	0.157923	3.31103	.	2.21203	8.82934	26.0138	23.7418	18.523	65129	72960.8	16	8.05563
2013	Ohio	5	IP	248.3	29.8	105.4	482.3	269.3	149.6	236	260.1	0.907314	349.8	236	196.5	127.5	311.1	234.6	228.7	266.2	189.7	11570808	16.264	282.539	5658223	5912585	0.95698	4.48668e+06	22.892	9.6516	52.3152	15.1412	80.3382	12.1439	1.83692	0.157923	3.31103	.	2.21203	8.82934	26.0138	23.7418	18.523	65129	72960.8	16	8.05563
2013	Oklahoma	6	IP	153.7	.	49.4	203.6	220.2	205.2	124.4	182.4	0.682234	167.3	150.3	136.4	109	139.5	128.6	192.4	107.3	145.9	3850568	15.1637	56.0662	1906922	1943646	0.981106	1.5298e+06	24.6154	10.292	50.8629	14.2298	67.4385	7.19416	1.85513	7.52899	9.60004	.	6.38316	10.4996	24.3184	24.3987	16.2331	62014	69471.2	16.8	6.20916
2013	Oregon	10	IP	254.2	.	66.8	248.3	358.7	475.5	219.3	288.4	0.760543	290.5	256.2	226	173.1	427.8	224.6	260.3	185.2	164.9	3930065	15.1842	40.9369	1946196	1983869	0.98101	1.58383e+06	21.8706	9.32539	53.4202	15.3839	77.3483	1.8487	3.87452	1.09927	12.3092	0.357195	3.16277	8.30492	19.545	28.3885	21.891	67494	75610.2	16.7	9.1747
2013	Pennsylvania	3	IP	266.1	26.7	101.6	474.4	308.8	211.5	282	251	1.12354	424.3	284.7	205.7	156.7	416	230.7	230.6	216.4	202.9	12773801	16.3629	285.002	6243308	6530493	0.956024	5.0169e+06	21.2643	9.77029	52.6041	16.3614	78.2436	11.0306	3.01228	0.178921	6.3266	.	1.20807	8.6891	28.2104	20.9489	20.8874	71597	80206.5	13.7	8.22622
2013	RhodeIsland	1	ED	253.8	.	130.2	533.1	255.7	64.6	306.8	204.2	1.50288	362	305.4	225.9	172.4	261	226.7	.	.	.	1051511	13.8657	1016.94	512999	538512	0.952623	391228	20.242	11.2893	52.9801	15.4886	74.6114	6.42323	3.16117	.	13.5855	.	2.21871	10.783	21.3963	23.8588	23.6402	76820	86057.6	14.3	9.19653
2013	RhodeIsland	1	IP	317.8	.	74.4	511.9	462.2	248	364.6	274.1	1.33039	485.8	389	276.6	194.6	351	255.8	.	.	.	1051511	13.8657	1016.94	512999	538512	0.952623	391228	20.242	11.2893	52.9801	15.4886	74.6114	6.42323	3.16117	.	13.5855	.	2.21871	10.783	21.3963	23.8588	23.6402	76820	86057.6	14.3	9.19653
2013	SCarolina	4	ED	92.5	.	48.3	171.8	100	46.8	91.2	93.6	0.974166	103.9	93.9	67.1	59.6	.	68.1	80.8	115.3	107.1	4774839	15.3789	158.575	2321179	2453660	0.946007	1.80857e+06	22.6043	10.4025	51.8072	15.186	63.8189	27.6477	1.36231	0.299424	5.30615	.	1.5656	11.3172	22.8063	24.9755	18.2862	59927	67133.2	18.6	9.42658
2013	SCarolina	4	IP	132.2	.	42.7	179	182.5	166.3	112.6	150.9	0.745753	153.4	139	83.2	73.2	.	68.3	112.9	209.1	135.5	4774839	15.3789	158.575	2321179	2453660	0.946007	1.80857e+06	22.6043	10.4025	51.8072	15.186	63.8189	27.6477	1.36231	0.299424	5.30615	.	1.5656	11.3172	22.8063	24.9755	18.2862	59927	67133.2	18.6	9.42658
2013	SDakota	8	ED	57.9	.	33.9	103.3	56.7	45.8	46.7	69.1	0.675624	58.2	68.2	46.7	.	.	.	.	54.1	56.6	844877	13.6469	11.1317	424160	420717	1.00818	351126	24.6759	10.1124	50.4755	14.7362	83.4465	1.5388	1.07767	8.5197	3.21775	.	2.19961	7.03509	23.5259	26.6483	18.0497	64346	72083.6	14.2	3.96337
2013	SDakota	8	IP	125.9	.	53.8	159.2	143.2	212.8	113.1	138.8	0.81515	151	135.9	94.2	104.1	.	.	.	121.6	127	844877	13.6469	11.1317	424160	420717	1.00818	351126	24.6759	10.1124	50.4755	14.7362	83.4465	1.5388	1.07767	8.5197	3.21775	.	2.19961	7.03509	23.5259	26.6483	18.0497	64346	72083.6	14.2	3.96337
2013	Tennessee	4	ED	157	.	76.9	295	166.2	82.5	147.8	165.6	0.89255	181.4	150	126.8	79	136.8	141.7	197.7	105.1	176.7	6495978	15.6867	157.593	3174148	3321830	0.955542	2.59078e+06	22.9693	9.75776	52.6456	14.6274	74.8477	16.9713	1.52011	0.247861	4.76024	.	1.6527	10.9461	25.5773	23.004	17.5033	62157	69631.4	17.8	8.6859
2013	Tennessee	4	IP	245.2	.	81.6	369.2	330.4	243	216.5	272.5	0.794549	290.3	248.5	175.4	80.8	163.3	237	277	265.3	292.1	6495978	15.6867	157.593	3174148	3321830	0.955542	2.59078e+06	22.9693	9.75776	52.6456	14.6274	74.8477	16.9713	1.52011	0.247861	4.76024	.	1.6527	10.9461	25.5773	23.004	17.5033	62157	69631.4	17.8	8.6859
2013	Texas	6	IP	98.5	30.8	29.8	114.4	149.8	177.3	88.6	108.2	0.819251	113.7	110.2	85.9	73.3	106.6	77.8	94.7	108.3	100.2	26448193	17.0907	100.98	13145494	13302699	0.988182	1.01093e+07	26.6215	10.3357	51.8263	11.2164	43.9479	11.8831	4.12091	0.449414	38.3936	0.0752112	1.12993	13.1781	19.1115	22.8828	18.2163	73422	82251	17.5	7.01856
2013	Utah	8	ED	151.9	.	93.4	271.6	146.6	86.9	151.6	152.2	0.996016	209.7	172.8	139.8	109.4	195.4	150.6	122.8	116.3	133	2900872	14.8805	35.3042	1458758	1442114	1.01154	1.19712e+06	30.9159	11.4997	47.8397	9.74466	79.5257	1.12911	2.16042	1.14879	13.3604	0.948439	1.7271	6.37805	16.4642	27.4588	18.783	75223	84268.6	12.7	5.42525
2013	Utah	8	IP	168.9	.	68.8	260.2	227.1	234.4	152.8	185.2	0.825167	179.6	176.7	164.9	141.2	192	163	166.8	139.8	122.4	2900872	14.8805	35.3042	1458758	1442114	1.01154	1.19712e+06	30.9159	11.4997	47.8397	9.74466	79.5257	1.12911	2.16042	1.14879	13.3604	0.948439	1.7271	6.37805	16.4642	27.4588	18.783	75223	84268.6	12.7	5.42525
2013	Vermont	1	ED	214.4	.	139.1	521	141.7	66.6	215.5	213.3	1.01026	183.6	238.8	204.6	167.5	.	.	.	245.1	189.9	626630	13.3481	67.7511	308672	317958	0.970795	257190	19.8091	10.5846	53.2238	16.3826	93.9679	1.14645	1.21922	.	1.52339	.	2.14305	6.91148	24.5067	22.52	26.1937	69770	78159.8	12.3	5.65886
2013	Vermont	1	IP	206.5	.	117.7	415	160.4	170.6	156.2	255.4	0.611557	205.8	269.2	183.3	103.5	.	.	.	189.2	211.7	626630	13.3481	67.7511	308672	317958	0.970795	257190	19.8091	10.5846	53.2238	16.3826	93.9679	1.14645	1.21922	.	1.52339	.	2.14305	6.91148	24.5067	22.52	26.1937	69770	78159.8	12.3	5.65886
2013	Virginia	3	IP	157	32.6	57.5	223.8	195	196.3	148.1	165.6	0.894552	248.9	226.3	153.5	103.6	156.1	129.3	244	209.5	196.4	8260405	15.927	208.607	4060533	4199872	0.966823	3.32044e+06	22.5695	10.1066	53.9491	13.3748	63.511	19.2778	5.86529	0.237458	8.57055	0.0703113	2.46762	8.93141	19.89	22.9846	25.6245	86618	97033.8	11.7	6.54193
2013	Washington	10	IP	279.9	30.6	117.9	338.2	360.2	407.4	256.2	303.3	0.844726	386.4	296.1	264.2	234.9	295.3	301	349.7	232.4	239	6971406	15.7573	104.704	3475830	3495576	0.994351	2.82563e+06	22.8962	9.59804	53.8677	13.6381	70.8848	3.72001	7.68988	1.36548	11.9341	0.607266	3.79846	8.20916	18.5315	27.3578	23.0054	78093	87483.7	14.1	7.86422
2013	Wisconsin	5	ED	135.6	.	96.3	274.1	102.7	59.3	138.3	133	1.04	191.4	135.3	118.3	108	182.5	180.4	113.1	108.2	116.7	5742713	15.5634	105.732	2855502	2887211	0.989017	2.35422e+06	22.7405	9.70796	52.7744	14.7771	82.4679	6.23223	2.48297	0.864626	6.31073	.	1.64152	7.36068	24.6065	25.5324	19.7598	67292	75383.9	13.5	6.46029
2013	Wisconsin	5	IP	203.2	.	71.3	266	240.2	330	179.5	226.5	0.792265	270.6	216.9	172.4	160.7	311.9	166.3	175.5	185.9	188.9	5742713	15.5634	105.732	2855502	2887211	0.989017	2.35422e+06	22.7405	9.70796	52.7744	14.7771	82.4679	6.23223	2.48297	0.864626	6.31073	.	1.64152	7.36068	24.6065	25.5324	19.7598	67292	75383.9	13.5	6.46029
2013	WVirginia	3	IP	338.1	.	175.6	709.2	302.9	172.4	315.4	360	0.876139	338.2	313.7	234.7	189.5	.	356.8	330.8	294	361.4	1854304	14.433	76.9836	916834	937470	0.977988	759589	20.6146	9.60048	52.5271	17.2578	92.6186	3.38607	0.563823	.	1.43375	.	1.99778	12.1486	31.5385	21.7384	13.8902	55787	62495.4	18.5	8.4404
2013	Wyoming	8	IP	89.5	.	25.3	131.4	114.4	123.5	69.3	110.1	0.629258	.	93.8	66.8	82.1	.	.	.	102.4	81	582658	13.2754	6.00029	297497	285161	1.04326	251187	23.9892	10.1207	52.5797	13.3104	84.7241	.	.	2.347	8.87931	.	4.04955	5.53782	21.9008	30.3471	18.2251	71780	80411.5	10.9	5.04463
2014	Arizona	9	ED	214.9	.	128.5	358.1	255	112.6	224.4	205.4	1.09265	263	221	154.6	111.2	189.7	124.3	358.4	203.6	168.6	6731484	15.7223	59.2341	3342946	3388538	0.986545	2.51874e+06	24.0968	10.0006	49.9959	15.9067	56.1107	4.16725	3.1511	4.37878	30.5498	0.188978	1.45333	10.8606	19.1845	26.979	18.8792	68103	75106.7	18.2	7.85119
2014	Arizona	9	IP	247	42.4	65.9	275.8	399	371.2	229.7	264.1	0.869535	295	246.7	195.7	144.1	236	185.4	341	219.8	205.8	6731484	15.7223	59.2341	3342946	3388538	0.986545	2.51874e+06	24.0968	10.0006	49.9959	15.9067	56.1107	4.16725	3.1511	4.37878	30.5498	0.188978	1.45333	10.8606	19.1845	26.979	18.8792	68103	75106.7	18.2	7.85119
2014	Arkansas	6	ED	71.6	.	35.3	130.1	81.6	41.5	63.3	79.6	0.795308	81	65.7	48.1	54.9	.	.	73.9	50.6	75.3	2966369	14.9028	56.9634	1456778	1509591	0.965015	1.18121e+06	23.8049	9.83745	50.6816	15.6761	73.3619	15.7847	1.23231	0.576159	6.93653	.	2.1084	11.0851	26.3757	23.796	14.8622	57693	63626.1	18.9	6.75511
2014	Arkansas	6	IP	139.3	.	37.9	206	194.2	160.9	118	159.8	0.738324	148.2	132.8	113.7	111.2	.	.	149.7	136	130.6	2966369	14.9028	56.9634	1456778	1509591	0.965015	1.18121e+06	23.8049	9.83745	50.6816	15.6761	73.3619	15.7847	1.23231	0.576159	6.93653	.	2.1084	11.0851	26.3757	23.796	14.8622	57693	63626.1	18.9	6.75511
2014	California	9	ED	156.4	5.7	74.3	228.6	214.9	110.9	169	144	1.17369	178.5	171.4	152.3	114	130.9	133.7	189.4	282.5	341	38802500	17.474	248.777	19264457	19538043	0.985997	1.44172e+07	23.585	10.2999	53.2548	12.8602	38.2685	5.82354	13.9117	0.738692	38.6284	0.386759	2.24245	13.1736	16.7844	24.5303	22.0031	88595	97706.1	16.4	8.46273
2014	California	9	IP	168.3	25	40.4	159.3	286.1	303.1	168.8	167.9	1.00542	194.7	180.5	156.8	134.8	153.7	156.2	162.8	282.7	347.8	38802500	17.474	248.777	19264457	19538043	0.985997	1.44172e+07	23.585	10.2999	53.2548	12.8602	38.2685	5.82354	13.9117	0.738692	38.6284	0.386759	2.24245	13.1736	16.7844	24.5303	22.0031	88595	97706.1	16.4	8.46273
2014	Colorado	8	IP	186.1	41.8	58.5	192.4	263.6	353.7	166	206.4	0.803905	271.6	205.3	172.9	130.3	246.2	178.9	150.4	346.6	149.9	5355866	15.4937	51.6328	2692599	2663267	1.01101	2.16758e+06	23.2856	9.78848	54.2376	12.6884	68.8353	4.02262	2.94925	1.04155	21.1937	0.124704	1.83287	7.53417	17.378	25.0064	26.7959	82295	90758.2	12	5.37147
2014	Connecticut	1	ED	254.6	.	157.2	549.1	231.1	47.2	323.7	188.9	1.71401	438.3	606.2	252.3	164	268.9	234.6	243	.	347.8	3596677	15.0955	742.348	1754116	1842561	0.951999	1.40678e+06	21.5442	9.73073	53.2795	15.4456	68.561	10.3389	4.2095	0.196987	15.0459	.	1.64766	8.02073	21.8089	21.2171	27.4876	100948	111329	10.8	7.87762
2014	Connecticut	1	IP	337.5	.	78.3	490.3	515.5	297.3	377.3	299.8	1.25843	713.8	489.5	380.4	211.6	387.4	337	322.8	.	265.3	3596677	15.0955	742.348	1754116	1842561	0.951999	1.40678e+06	21.5442	9.73073	53.2795	15.4456	68.561	10.3389	4.2095	0.196987	15.0459	.	1.64766	8.02073	21.8089	21.2171	27.4876	100948	111329	10.8	7.87762
2014	DC	3	ED	217.4	.	35.7	134.7	621	131.2	302	140.4	2.15015	261.6	.	258.3	162.7	190.6	.	.	.	.	658893	13.3983	9689.6	312633	346260	0.902885	153825	17.4581	12.2405	58.9999	11.3015	35.7316	48.7706	3.78058	.	10.3744	.	1.34286	8.32168	15.9652	16.6761	41.4965	103525	114172	17.7	8.88438
2014	DC	3	IP	388.8	.	62.2	186.3	1138.8	330.8	472	312.8	1.50881	562.8	.	426.6	267.5	317.8	.	.	.	.	658893	13.3983	9689.6	312633	346260	0.902885	153825	17.4581	12.2405	58.9999	11.3015	35.7316	48.7706	3.78058	.	10.3744	.	1.34286	8.32168	15.9652	16.6761	41.4965	103525	114172	17.7	8.88438
2014	Florida	4	ED	109.1	.	59.7	220.3	111.7	41.2	110.5	107.8	1.02493	123.3	104.6	83.3	72.7	97.4	111.7	111.6	101.1	107.6	19893297	16.8059	368.415	9722228	10171069	0.955871	7.57753e+06	20.3788	9.03861	51.5261	19.0564	55.5762	16.1922	2.63698	0.266492	24.0728	0.0761513	1.17924	10.5259	23.6221	25.5335	19.9396	67510	74452.7	16.5	8.01499
2014	Florida	4	IP	234.9	22	67.1	335.9	331.7	232.6	219.8	249.3	0.881493	263.7	227	189.1	154	219	238.3	231.4	226.7	263.8	19893297	16.8059	368.415	9722228	10171069	0.955871	7.57753e+06	20.3788	9.03861	51.5261	19.0564	55.5762	16.1922	2.63698	0.266492	24.0728	0.0761513	1.17924	10.5259	23.6221	25.5335	19.9396	67510	74452.7	16.5	8.01499
2014	Georgia	4	ED	84.8	.	44.7	153.2	88.8	43.5	89.4	80.3	1.11359	83.1	85.4	87.1	76.6	73.3	85.6	78.4	90.6	86.7	10097343	16.1278	174.336	4921939	5175404	0.951025	3.71325e+06	24.674	10.1959	52.7618	12.3683	54.2149	31.3312	3.68105	0.250571	9.13225	.	1.39004	11.1018	21.7596	22.6756	19.7238	68820	75897.4	18.3	8.20038
2014	Georgia	4	IP	93.7	.	23	121.6	152.4	113.6	85.2	101.7	0.838046	109.6	96.8	81.6	61.6	64	78.5	102.5	129.1	111.8	10097343	16.1278	174.336	4921939	5175404	0.951025	3.71325e+06	24.674	10.1959	52.7618	12.3683	54.2149	31.3312	3.68105	0.250571	9.13225	.	1.39004	11.1018	21.7596	22.6756	19.7238	68820	75897.4	18.3	8.20038
2014	Hawaii	9	ED	112.3	.	46.8	179.1	158.4	56.9	130.9	93.5	1.39993	209.6	213.8	107.8	74.6	.	.	92	92.2	188.7	1419561	14.1659	221.012	717313	702248	1.02145	571265	21.7218	9.62417	52.5884	16.0656	22.9131	2.16468	37.6306	.	10.0903	10.3984	16.8029	6.51634	23.3583	26.399	22.0732	86866	95799.3	11.4	5.38869
2014	Hawaii	9	IP	141.5	.	36.7	163.1	233.4	161.8	163.6	119.3	1.37088	172.4	195	149	112.3	.	.	125	209.8	151.6	1419561	14.1659	221.012	717313	702248	1.02145	571265	21.7218	9.62417	52.5884	16.0656	22.9131	2.16468	37.6306	.	10.0903	10.3984	16.8029	6.51634	23.3583	26.399	22.0732	86866	95799.3	11.4	5.38869
2014	Illinois	5	ED	169.1	.	70.5	272.9	248.9	62	204.4	135	1.51409	345.3	155.6	125.8	97	235.3	110	153.8	145.4	119.4	12880580	16.3712	231.694	6320605	6559975	0.963511	4.93536e+06	23.1724	9.75709	53.1903	13.8802	62.1587	14.2673	5.15081	0.217343	16.7035	.	1.50236	9.16323	20.6496	23.757	23.2578	79379	87542.3	14.4	8.04306
2014	Illinois	5	IP	306.6	31.2	54.6	365.7	598.7	249.6	349.2	265.4	1.31591	758.8	233	208.1	148.9	518.1	161.5	201.3	145.4	141.3	12880580	16.3712	231.694	6320605	6559975	0.963511	4.93536e+06	23.1724	9.75709	53.1903	13.8802	62.1587	14.2673	5.15081	0.217343	16.7035	.	1.50236	9.16323	20.6496	23.757	23.2578	79379	87542.3	14.4	8.04306
2014	Indiana	5	ED	152.3	.	95.6	316.4	124.4	61.1	159.6	145.1	1.09984	200.4	153.2	127.1	82.7	204.4	149.6	131.1	124.7	154.8	6596855	15.7021	183.91	3243979	3352876	0.967521	2.59484e+06	24.0065	10.1604	51.5613	14.2719	80.2465	9.29064	1.97443	0.198019	6.44951	.	1.84094	9.36391	25.761	23.8251	17.1094	64422	71047.2	15.2	7.02226
2014	Indiana	5	IP	196.9	.	63.5	320.9	240.1	226.3	176.7	216.4	0.816815	267.3	194.4	158.5	112.8	269.1	184.7	167.5	181.8	195.9	6596855	15.7021	183.91	3243979	3352876	0.967521	2.59484e+06	24.0065	10.1604	51.5613	14.2719	80.2465	9.29064	1.97443	0.198019	6.44951	.	1.84094	9.36391	25.761	23.8251	17.1094	64422	71047.2	15.2	7.02226
2014	Iowa	7	ED	45.1	.	22.4	69.2	51.4	47.9	37	53.1	0.697121	60	51.2	38.4	35.5	.	.	50.1	37	43.9	3107126	14.9492	55.6085	1544801	1562325	0.988783	1.32675e+06	23.3525	10.2603	50.5968	15.7904	87.1489	3.14998	2.202	0.309514	5.50563	.	1.68394	6.34244	23.9074	27.0029	19.3284	69618	76777.5	12.2	4.32893
2014	Iowa	7	IP	72.7	.	20.1	75.8	95.3	143.8	63	82.3	0.766161	105.9	76.3	68.6	55.9	.	.	77.5	66.7	70.4	3107126	14.9492	55.6085	1544801	1562325	0.988783	1.32675e+06	23.3525	10.2603	50.5968	15.7904	87.1489	3.14998	2.202	0.309514	5.50563	.	1.68394	6.34244	23.9074	27.0029	19.3284	69618	76777.5	12.2	4.32893
2014	Kansas	7	ED	81.8	.	36	147.6	98.6	54.5	70.7	91.4	0.773269	110	84.7	84.7	45.2	.	72.8	100.2	82.6	70.2	2904021	14.8816	35.4915	1444945	1459076	0.990315	1.19786e+06	24.8788	10.331	50.4124	14.3778	76.7207	5.922	2.6255	0.843658	11.3276	.	2.56055	7.59668	19.9794	26.0073	21.5378	71045	78351.3	13.6	5.1098
2014	Kansas	7	IP	104.3	.	23.9	127.5	148.9	185.9	87.2	121.2	0.71911	148.5	96.2	107.8	65.4	.	91.4	129.4	100.3	90.4	2904021	14.8816	35.4915	1444945	1459076	0.990315	1.19786e+06	24.8788	10.331	50.4124	14.3778	76.7207	5.922	2.6255	0.843658	11.3276	.	2.56055	7.59668	19.9794	26.0073	21.5378	71045	78351.3	13.6	5.1098
2014	Kentucky	4	ED	219.7	.	131.8	494.1	159.8	60.4	230.3	209.4	1.09979	234.3	195	212.3	203	278.3	494.7	202.8	58.7	141.9	4413457	15.3002	111.081	2174158	2239299	0.97091	1.77032e+06	23.0047	9.76498	52.4342	14.7962	85.3986	7.93349	1.23581	0.238498	3.28926	.	1.90433	11.7194	26.0244	23.4486	15.7454	59057	65130.4	19.1	7.578
2014	Kentucky	4	IP	280.4	.	112.4	561.4	280.3	175.1	255.8	304.2	0.840833	353.7	225.5	205.4	158.1	236.6	375.6	251.7	88.5	321.1	4413457	15.3002	111.081	2174158	2239299	0.97091	1.77032e+06	23.0047	9.76498	52.4342	14.7962	85.3986	7.93349	1.23581	0.238498	3.28926	.	1.90433	11.7194	26.0244	23.4486	15.7454	59057	65130.4	19.1	7.578
2014	Louisiana	6	IP	156.5	.	52.9	287.3	176.2	132.5	155.7	155.1	1.0039	139	148.5	176.2	181.7	130.1	170.5	182	128.9	127	4649676	15.3523	106.727	2272116	2377560	0.95565	1.60935e+06	23.9755	10.1986	52.2513	13.5745	59.2208	32.3073	1.69205	0.559372	4.81515	.	1.40539	12.7536	25.5127	21.96	15.8742	63728	70281.8	19.8	7.37508
2014	Maine	1	ED	324.3	.	186.5	848.2	197.3	105.2	364.2	286.1	1.27322	365.6	342.8	286.1	188.5	.	.	330.9	315	310.1	1330089	14.1008	43.0938	647622	682467	0.948943	555366	19.3951	8.47387	53.8944	18.2367	93.6543	1.2448	1.08617	0.625672	1.49155	.	1.89754	6.99527	25.8066	25.6729	22.1302	65842	72613.2	14.1	5.82233
2014	Maine	1	IP	300.5	.	115.6	620.4	254.7	274.8	273.6	326.3	0.838346	318.4	325.4	265.2	202.2	.	.	284.6	329.8	289.7	1330089	14.1008	43.0938	647622	682467	0.948943	555366	19.3951	8.47387	53.8944	18.2367	93.6543	1.2448	1.08617	0.625672	1.49155	.	1.89754	6.99527	25.8066	25.6729	22.1302	65842	72613.2	14.1	5.82233
2014	Maryland	3	ED	300.7	.	146.9	510.2	398.3	77.1	353.5	251.1	1.40778	1177.6	511	321	159.7	993.1	195.1	453.7	281.1	256.9	5976407	15.6033	611.397	2896033	3080374	0.940156	2.25746e+06	22.6085	9.41065	54.2239	13.7569	52.4337	29.6937	6.19094	0.245248	9.30624	.	2.13011	8.21811	20.3319	21.6097	27.1638	97016	106993	10.1	7.15942
2014	Maryland	3	IP	403.8	.	100.8	592.2	640.7	284.7	442.7	367.2	1.20541	1701.8	672.5	453.2	194.4	1541.2	250.2	400.5	380.1	299.3	5976407	15.6033	611.397	2896033	3080374	0.940156	2.25746e+06	22.6085	9.41065	54.2239	13.7569	52.4337	29.6937	6.19094	0.245248	9.30624	.	2.13011	8.21811	20.3319	21.6097	27.1638	97016	106993	10.1	7.15942
2014	Massachusetts	1	ED	450.2	.	299.1	1071.3	284.4	41	598.8	310.4	1.92952	656.4	640.8	493.9	311.6	551	444	390.8	367.9	335.4	6745408	15.7244	860.603	3269679	3475729	0.940717	2.56703e+06	20.6168	10.3829	53.9445	15.0558	73.7971	7.07929	6.12385	0.231254	10.8236	.	1.94497	8.23509	20.0468	20.946	30.214	95404	105215	11.6	6.67097
2014	Massachusetts	1	IP	393.7	.	132.3	689	466.8	307.6	433.4	356.3	1.21649	582.2	609.3	432.2	263.8	436.7	348.4	398.2	682	513.5	6745408	15.7244	860.603	3269679	3475729	0.940717	2.56703e+06	20.6168	10.3829	53.9445	15.0558	73.7971	7.07929	6.12385	0.231254	10.8236	.	1.94497	8.23509	20.0468	20.946	30.214	95404	105215	11.6	6.67097
2014	Michigan	5	IP	229.6	46.8	61.1	330.6	336.6	239.3	222.3	236.6	0.939419	351.8	213.2	150	133.4	318	196	215.6	235.2	172.9	9909877	16.109	175.275	4865257	5044620	0.964445	3.85044e+06	22.4386	10.1486	51.9629	15.4499	75.6902	13.877	2.83963	0.562358	4.79416	.	2.23668	8.13816	22.9241	27.111	19.3881	66794	73663.1	16.2	8.17251
2014	Minnesota	5	ED	134.1	.	88.1	240.6	129	66.8	134.6	133.7	1.00653	400.6	154.2	113.9	87.6	167.4	116.8	292.1	62.9	115.1	5457173	15.5124	68.5428	2712823	2744350	0.988512	2.26804e+06	23.5123	9.18941	53.0449	14.2534	81.3061	5.72516	4.58758	1.04329	5.06563	.	2.27229	6.1501	19.7952	26.341	24.2596	81824	90238.8	11.5	4.59533
2014	Minnesota	5	IP	247.2	59.6	106.1	325.4	309.1	324.2	228.2	266	0.857892	556.2	254.9	239.1	191.5	319.5	247.6	345.7	140.9	179.4	5457173	15.5124	68.5428	2712823	2744350	0.988512	2.26804e+06	23.5123	9.18941	53.0449	14.2534	81.3061	5.72516	4.58758	1.04329	5.06563	.	2.27229	6.1501	19.7952	26.341	24.2596	81824	90238.8	11.5	4.59533
2014	Mississippi	4	IP	223.6	.	59.8	353.3	323.2	226	197.7	248	0.797333	238.3	205.7	182	129.1	.	99.2	220.7	301.4	234.1	2994079	14.9121	63.8206	1457828	1536251	0.948952	1.04879e+06	24.4667	10.381	50.8803	14.2719	57.2053	37.8265	0.801883	0.409208	2.69084	.	1.0662	13.0644	22.5666	25.5531	14.2737	54887	60531.6	21.5	9.65202
2014	Missouri	7	ED	169.4	.	94.4	362.2	148.2	61.5	187.3	152.2	1.23093	242.8	141	141.1	96.8	257	176.3	157.2	123	125.5	6063589	15.6178	88.0082	2970513	3093076	0.960375	2.39569e+06	22.965	9.80146	51.8649	15.3686	79.9496	11.7356	1.77166	0.435171	3.84797	.	2.25998	8.82395	23.9734	24.914	19.391	65169	71871	15.5	6.77133
2014	Missouri	7	IP	261.4	.	92	461.8	298.7	243.8	259.8	263	0.988031	362.2	225	224.2	154.4	345.3	261.8	303.1	167.9	233.9	6063589	15.6178	88.0082	2970513	3093076	0.960375	2.39569e+06	22.965	9.80146	51.8649	15.3686	79.9496	11.7356	1.77166	0.435171	3.84797	.	2.25998	8.82395	23.9734	24.914	19.391	65169	71871	15.5	6.77133
2014	Montana	8	ED	131.7	.	65.3	219.6	147.3	109.6	107.9	155.6	0.693168	156.6	111.8	112.4	89.6	.	.	.	120.8	132.3	1023579	13.8388	7.0322	513409	510170	1.00635	426065	21.9448	10.0732	51.3587	16.6233	86.7096	.	0.798766	6.84217	3.38694	.	2.26255	6.37041	24.318	26.7731	20.5936	62309	68716.9	15.4	4.8228
2014	Montana	8	IP	213.6	.	50.2	269.3	273.6	351.9	163.4	264.2	0.61833	277.7	167.6	194.4	187.5	.	.	.	263.8	180	1023579	13.8388	7.0322	513409	510170	1.00635	426065	21.9448	10.0732	51.3587	16.6233	86.7096	.	0.798766	6.84217	3.38694	.	2.26255	6.37041	24.318	26.7731	20.5936	62309	68716.9	15.4	4.8228
2014	Nabraska	7	ED	52.8	.	28	82.6	60.2	50.3	47	58.2	0.806937	75.9	60.6	46.3	34.2	.	.	48.2	28.2	61.7	1881503	14.4476	24.4739	936197	945306	0.990364	781583	24.8672	10.0412	50.7054	14.3862	80.4467	4.71006	2.06707	0.954503	10.1132	.	1.70847	7.37825	20.4863	26.9066	20.2965	68359	75389	12.4	4.03294
2014	Nabraska	7	IP	78.6	.	26.6	85.6	105.4	145.7	63.4	93.5	0.678814	109.1	87.8	68.3	58.2	.	.	81.7	52.2	75.6	1881503	14.4476	24.4739	936197	945306	0.990364	781583	24.8672	10.0412	50.7054	14.3862	80.4467	4.71006	2.06707	0.954503	10.1132	.	1.70847	7.37825	20.4863	26.9066	20.2965	68359	75389	12.4	4.03294
2014	National	National	ED	177.7	8.6	96.7	336.2	187.9	67	202.8	153.2	1.32397	231.9	176.5	149.4	132.1	176.6	173.3	203.6	155	146.5	322405453	19.5913	91.3	158594517	163810936	0.968156	1.24079e+08	23.0611	9.90336	52.7012	14.3344	61.2375	12.6134	5.17678	0.803629	18.236	0.145509	1.7872	10.255	21.5807	24.0116	21.1083	75591	83364.8	15.5	4.5
2014	National	National	IP	224.6	28.3	67.4	321	317.4	247.7	225	224.1	1.0039	296.8	218.2	192.8	157.8	250.5	213.6	210.4	198.5	204	322405453	19.5913	91.3	158594517	163810936	0.968156	1.24079e+08	23.0611	9.90336	52.7012	14.3344	61.2375	12.6134	5.17678	0.803629	18.236	0.145509	1.7872	10.255	21.5807	24.0116	21.1083	75591	83364.8	15.5	4.5
2014	NCarolina	4	ED	178.4	.	109.6	351	157.5	73.1	187.8	169.5	1.10784	216.2	176.5	129.1	99.8	101.3	183.1	211.8	175.8	190.4	9943964	16.1125	204.113	4842403	5101561	0.9492	3.88651e+06	23.0348	9.97046	52.301	14.6938	63.9532	21.6653	2.48111	1.11903	8.9562	.	1.82517	10.4202	20.9015	25.4018	20.1747	65099	71793.8	17.2	8.2747
2014	NCarolina	4	IP	220	46.3	78.4	333.6	273.1	247.8	198.8	240	0.82832	279.1	224.5	143.8	92.4	106.4	245.1	259.8	201.3	251.9	9943964	16.1125	204.113	4842403	5101561	0.9492	3.88651e+06	23.0348	9.97046	52.301	14.6938	63.9532	21.6653	2.48111	1.11903	8.9562	.	1.82517	10.4202	20.9015	25.4018	20.1747	65099	71793.8	17.2	8.2747
2014	NDakota	8	ED	100.3	.	61.2	191.5	94.3	54.2	86.4	114.7	0.75339	116.5	92.7	108.5	84.6	.	.	.	82.6	109.3	739482	13.5137	10.7181	376324	363158	1.03625	311577	22.6545	12.5907	50.5991	14.1557	86.774	2.01628	1.20341	5.36443	2.78817	.	1.85373	6.42326	21.0002	30.6198	19.367	79136	87274.3	11.5	2.92737
2014	NDakota	8	IP	161.5	.	55.2	231.3	184.1	244.7	133.4	190.4	0.700401	253.1	167.1	158.5	117.3	.	.	.	151.6	165.1	739482	13.5137	10.7181	376324	363158	1.03625	311577	22.6545	12.5907	50.5991	14.1557	86.774	2.01628	1.20341	5.36443	2.78817	.	1.85373	6.42326	21.0002	30.6198	19.367	79136	87274.3	11.5	2.92737
2014	Nevada	9	ED	183.1	.	99.4	294.7	219.8	101.1	186.3	179.9	1.03582	229.7	187.7	131.2	137.5	169.9	.	201.8	337.3	182.8	2839099	14.859	25.8556	1426744	1412355	1.01019	1.02273e+06	23.336	9.05111	53.5058	14.1071	51.3332	8.55884	7.81378	1.07439	27.8271	0.653482	2.73925	11.7216	22.3433	26.5503	16.1073	67029	73922.3	15.2	8.9015
2014	Nevada	9	IP	174.1	.	51.2	185.7	272.4	267.5	150.1	198.5	0.756563	228.8	166.7	135.1	117.9	156.2	.	187	410.7	211.5	2839099	14.859	25.8556	1426744	1412355	1.01019	1.02273e+06	23.336	9.05111	53.5058	14.1071	51.3332	8.55884	7.81378	1.07439	27.8271	0.653482	2.73925	11.7216	22.3433	26.5503	16.1073	67029	73922.3	15.2	8.9015
2014	NewJersey	2	ED	214.5	.	115.4	401.2	250	45.1	265.4	166.1	1.59759	544.9	251.2	241.3	135.8	298.5	173	285.4	280.7	.	8938175	16.0058	1204.77	4363391	4574784	0.953792	3.53907e+06	22.5124	8.92852	53.8791	14.68	56.6107	13.5604	9.25796	0.17084	19.3459	.	1.05412	8.62185	21.8336	20.1739	26.9268	99055	109242	11.1	7.52964
2014	NewJersey	2	IP	288.7	.	97.7	470.3	398.5	182.6	327.3	251.9	1.2994	528.1	366.9	348.2	206.8	295.9	259.6	445.8	413.1	.	8938175	16.0058	1204.77	4363391	4574784	0.953792	3.53907e+06	22.5124	8.92852	53.8791	14.68	56.6107	13.5604	9.25796	0.17084	19.3459	.	1.05412	8.62185	21.8336	20.1739	26.9268	99055	109242	11.1	7.52964
2014	NewMexico	6	IP	215.4	107	83.6	340.7	266.7	219.9	205.4	225.2	0.912356	256.9	188	158.1	126.6	.	.	265.3	161.6	185.5	2085572	14.5506	17.1843	1032779	1052793	0.98099	755538	23.978	10.1493	50.6209	15.2517	38.7303	1.97917	1.51354	9.51538	47.6682	.	0.593458	12.2652	20.4149	25.4542	17.9637	61470	67791.6	21.3	8.58858
2014	NewYork	2	ED	185.8	.	109.6	340.8	204.8	40.2	252	123.5	2.04006	291.9	161	149.4	150.9	176.7	175.7	226.1	179.5	171.5	19746227	16.7985	418.14	9574309	10171918	0.941249	7.1979e+06	21.3979	10.034	53.9036	14.6645	56.3266	15.6662	8.16994	0.412798	18.5873	.	0.837173	11.0896	20.8279	21.5821	25.1711	86563	95465.1	15.9	7.17608
2014	NewYork	2	IP	360.5	25.2	118.7	533	555.7	213.9	467.1	260.2	1.7954	495.5	244.7	260.9	258	377.2	292.4	286.2	258.1	303.1	19746227	16.7985	418.14	9574309	10171918	0.941249	7.1979e+06	21.3979	10.034	53.9036	14.6645	56.3266	15.6662	8.16994	0.412798	18.5873	.	0.837173	11.0896	20.8279	21.5821	25.1711	86563	95465.1	15.9	7.17608
2014	Ohio	5	ED	287.9	.	178.1	686.8	202.2	54.7	319.6	257.6	1.24082	405.5	271.6	234.5	153.8	316.7	290.3	303.1	300.5	219.8	11594163	16.266	283.109	5676586	5917577	0.959275	4.46631e+06	22.7325	9.4967	52.2728	15.498	80.0196	12.2408	1.94441	0.196314	3.43885	.	2.16002	8.55253	26.0702	23.706	18.997	66252	73065.4	15.8	7.08497
2014	Ohio	5	IP	292	42.2	109.8	565.4	314.6	209.9	276.6	306.7	0.901744	431.6	269.8	224.7	150.5	349.8	263.6	289.6	349.2	227.1	11594163	16.266	283.109	5676586	5917577	0.959275	4.46631e+06	22.7325	9.4967	52.2728	15.498	80.0196	12.2408	1.94441	0.196314	3.43885	.	2.16002	8.55253	26.0702	23.706	18.997	66252	73065.4	15.8	7.08497
2014	Oklahoma	6	IP	155.1	.	45.9	199.4	224.2	221.2	122.9	186.7	0.658468	178	144	136.2	101.7	140.6	111.6	203.9	109.9	146.8	3878051	15.1708	56.4663	1920562	1957489	0.981136	1.54345e+06	24.556	10.208	50.7553	14.4807	66.9704	7.40717	1.97661	7.47107	9.76983	0.128802	6.27612	9.97951	24.0791	24.8736	16.4466	64584	71225.8	16.6	5.59139
2014	Oregon	10	IP	307	.	62.8	296.9	435.6	599.9	266.9	346.4	0.770492	359.4	313.7	268.6	203.4	501.1	256.1	320.2	245.2	207.4	3970239	15.1943	41.3554	1964293	2005946	0.979235	1.58018e+06	21.6288	9.1825	53.2142	15.9745	76.8822	1.78936	4.02724	1.17779	12.5129	0.35547	3.25507	8.37526	19.4758	28.5122	22.008	69210	76327.6	16.6	7.74846
2014	Pennsylvania	3	IP	285.1	28.1	94.6	506.5	339	237.1	299.8	271	1.10637	469.4	300.7	226.2	167.2	431.9	245.3	261.1	213.3	219.6	12787209	16.364	285.301	6253250	6533959	0.957038	5.03835e+06	21.1162	9.60464	52.5898	16.6893	77.7157	11.0803	3.12253	0.214019	6.54941	.	1.31801	8.49614	28.3199	20.8839	21.1838	73112	80630.8	13.6	6.98405
2014	RhodeIsland	1	ED	298.3	.	166	625.2	294.4	64.7	383	218.9	1.74946	400	348.9	293.4	205.8	305	267.9	.	.	.	1055173	13.8692	1020.48	511650	543523	0.941359	391640	20.1441	11.0643	52.9478	15.8438	74.054	6.69085	3.38106	.	14.0352	.	1.83885	11.0076	22.974	23.5541	22.2514	77146	85079.7	14.3	7.82993
2014	RhodeIsland	1	IP	377.4	.	86.9	623.6	540.1	281.2	421.8	335.8	1.25594	631.9	448.2	359.8	210.7	414.7	308.7	.	.	.	1055173	13.8692	1020.48	511650	543523	0.941359	391640	20.1441	11.0643	52.9478	15.8438	74.054	6.69085	3.38106	.	14.0352	.	1.83885	11.0076	22.974	23.5541	22.2514	77146	85079.7	14.3	7.82993
2014	SCarolina	4	ED	105.8	.	52.1	209.9	108.4	49.1	109.5	102.3	1.07017	124.1	107.1	70.5	50.5	.	71.1	106.5	86.5	127.3	4832482	15.3909	160.489	2351359	2481123	0.947699	1.83098e+06	22.425	10.0956	51.7197	15.7597	63.7806	27.3229	1.42734	0.292914	5.32654	.	1.84971	10.776	23.5658	24.5706	18.5951	61903	68269.1	18	8.1109
2014	SCarolina	4	IP	141.5	.	37.5	200.7	191.9	182.1	123.8	158.3	0.781672	163.2	147.1	95.7	63.5	.	103.9	132.8	166.7	176.3	4832482	15.3909	160.489	2351359	2481123	0.947699	1.83098e+06	22.425	10.0956	51.7197	15.7597	63.7806	27.3229	1.42734	0.292914	5.32654	.	1.84971	10.776	23.5658	24.5706	18.5951	61903	68269.1	18	8.1109
2014	SDakota	8	ED	63.1	.	33.8	118.5	59.5	51	61.2	65	0.941675	84	69.4	51.6	49.6	.	.	.	68.2	55.3	853175	13.6567	11.2411	427381	425794	1.00373	347343	24.7186	10.1731	49.9468	15.1615	83.1699	1.73821	1.29129	8.41691	3.36613	.	2.01752	7.03168	23.0361	26.3912	18.8224	66580	73427.1	14.2	3.79928
2014	SDakota	8	IP	128.3	.	45.5	163.8	154.8	218.4	108.6	148.2	0.73268	134.1	130.2	132.8	75.2	.	.	.	122.3	133.1	853175	13.6567	11.2411	427381	425794	1.00373	347343	24.7186	10.1731	49.9468	15.1615	83.1699	1.73821	1.29129	8.41691	3.36613	.	2.01752	7.03168	23.0361	26.3912	18.8224	66580	73427.1	14.2	3.79928
2014	Tennessee	4	ED	145.6	.	72.5	272.8	152.4	78.6	140.3	150.7	0.930947	161.6	146.7	138.2	60.8	140.2	149.6	140.1	107.7	167.7	6549352	15.6949	158.888	3190199	3359153	0.949703	2.58565e+06	22.786	9.64892	52.4977	15.0673	74.5406	16.8768	1.56516	0.26169	4.92169	.	1.83406	10.8389	25.9631	22.4592	17.9431	62734	69185.6	18.3	7.71208
2014	Tennessee	4	IP	251.8	.	83.7	372.7	336.4	261.3	222.9	279.2	0.798246	288.3	267.3	185.4	102.2	178.5	253.7	257.4	335.9	288.6	6549352	15.6949	158.888	3190199	3359153	0.949703	2.58565e+06	22.786	9.64892	52.4977	15.0673	74.5406	16.8768	1.56516	0.26169	4.92169	.	1.83406	10.8389	25.9631	22.4592	17.9431	62734	69185.6	18.3	7.71208
2014	Texas	6	IP	98.6	32.5	29.5	115.5	147.2	178.2	90.9	106.1	0.856555	114.9	108.4	86.4	73.1	108.6	76.9	91.6	102.5	98.1	26956958	17.1098	102.923	13384317	13572641	0.986125	1.02907e+07	26.397	10.2134	51.9045	11.485	43.4329	12.0002	4.31039	0.45149	38.6106	0.0743964	1.12004	12.9481	19.2016	23.0241	18.4189	75557	83327.3	17.2	6.01301
2014	Utah	8	ED	173.2	.	91.3	330.1	169.4	95.3	179.4	166.8	1.07519	233	194.5	165.6	120.9	236.8	252.8	131	141.1	119.1	2942902	14.8949	35.8157	1479527	1463375	1.01104	1.22636e+06	30.7706	11.3024	47.9036	10.0234	79.1856	1.13901	2.24472	1.11706	13.4935	0.863943	1.95613	6.57536	16.6235	27.2806	18.7612	77413	85374.2	11.7	4.93713
2014	Utah	8	IP	204.4	.	69.9	325	288.4	270.6	189.7	219.3	0.865116	260.1	221	200.3	155.8	237.3	249.1	195.7	162.5	145.9	2942902	14.8949	35.8157	1479527	1463375	1.01104	1.22636e+06	30.7706	11.3024	47.9036	10.0234	79.1856	1.13901	2.24472	1.11706	13.4935	0.863943	1.95613	6.57536	16.6235	27.2806	18.7612	77413	85374.2	11.7	4.93713
2014	Vermont	1	ED	223.7	.	139.5	558.1	145.3	68.9	226.7	220.8	1.02671	.	310.8	184.9	142.9	.	.	.	245.9	204	626562	13.348	67.7438	308516	318046	0.970036	264560	19.441	10.6092	52.9276	17.0223	93.2232	0.983781	1.58532	.	1.7197	.	2.48802	6.50837	24.8801	23.4806	25.7599	69973	77169	12.2	5.38066
2014	Vermont	1	IP	203.3	.	95.3	449	147.4	170.4	147.6	257.4	0.573309	158.4	257.3	198.4	120.1	.	.	.	190.2	206.5	626562	13.348	67.7438	308516	318046	0.970036	264560	19.441	10.6092	52.9276	17.0223	93.2232	0.983781	1.58532	.	1.7197	.	2.48802	6.50837	24.8801	23.4806	25.7599	69973	77169	12.2	5.38066
2014	Virginia	3	IP	166.6	27.6	55.8	238.6	211.3	206.5	156.2	176.5	0.885193	303.6	216.6	178.2	105.8	153.5	141.8	243	215	201.8	8326289	15.9349	210.27	4092671	4233618	0.966708	3.37929e+06	22.4294	10.034	53.7628	13.7738	62.9642	19.2336	6.13564	0.255012	8.79108	.	2.62046	8.85038	19.6342	23.0859	26.0676	88457	97553.9	11.8	5.96438
2014	Washington	10	IP	313.2	36	102.2	368.9	416.9	505.4	279.1	347.2	0.803926	445.7	330.1	312.3	234	331.6	350.1	260.5	294.4	269.4	7061530	15.7702	106.058	3529597	3531933	0.999339	2.88974e+06	22.6955	9.55024	53.699	14.0553	70.2514	3.55923	7.84676	1.354	12.1614	0.64234	4.18494	7.88829	18.4658	27.4436	23.439	81218	89570.5	13.2	6.4559
2014	Wisconsin	5	ED	156.8	.	103.7	333.6	118.7	59.9	165	148.8	1.10904	232.9	160.9	129.5	120.7	232.6	215	118.2	129.9	122.6	5757564	15.566	106.005	2857982	2899582	0.985653	2.36929e+06	22.5703	9.7246	52.4952	15.2099	82.1804	6.32066	2.60975	0.880633	6.44338	.	1.56514	6.96977	24.7098	25.5105	20.2493	68953	76044.1	13.2	5.27913
2014	Wisconsin	5	IP	212.8	.	73.8	294	247.1	324.5	187.1	238.2	0.785265	301.4	229.6	174.3	159.6	370.7	179	165.8	188.2	185.4	5757564	15.566	106.005	2857982	2899582	0.985653	2.36929e+06	22.5703	9.7246	52.4952	15.2099	82.1804	6.32066	2.60975	0.880633	6.44338	.	1.56514	6.96977	24.7098	25.5105	20.2493	68953	76044.1	13.2	5.27913
2014	WVirginia	3	IP	349.3	.	168.5	739.9	320.9	177.6	326.7	371.2	0.880015	349.2	330.8	286.7	194	.	265.9	387.2	346.7	337.1	1850326	14.4309	76.8184	914686	935640	0.977605	756983	20.7099	9.22951	52.277	17.7836	92.5862	3.69011	0.629186	.	1.32425	.	1.77023	11.7496	32.0529	21.4692	14.0885	54877	60520.6	18.3	6.81675
2014	Wyoming	8	ED	98.8	.	48.7	193.7	86.1	75.2	88.4	109.3	0.808906	.	119.4	85.6	80.2	.	.	.	111.8	84.2	584153	13.2779	6.01568	297181	286972	1.03557	246340	23.5835	9.83081	52.8338	13.7519	84.0348	.	.	2.58032	9.76884	.	3.616	6.17362	21.4886	30.4602	18.3606	72305	79740.8	11.2	4.28649
2014	Wyoming	8	IP	96.7	.	24.4	142.5	125.8	133.9	74	118.1	0.626812	.	100.9	78.7	93	.	.	.	120.9	83.2	584153	13.2779	6.01568	297181	286972	1.03557	246340	23.5835	9.83081	52.8338	13.7519	84.0348	.	.	2.58032	9.76884	.	3.616	6.17362	21.4886	30.4602	18.3606	72305	79740.8	11.2	4.28649
2015	Alaska	10	IP	199	.	64.68	284.3	238.55	334.66	156.6	244.95	0.639323	.	189.7	186.7	182	.	.	227.7	140	169.6	738432	13.5123	1.29404	388695	349737	1.11139	274996	25.2415	11.1748	53.9677	9.61605	61.2747	3.54481	6.40479	13.6956	7.01825	.	8.06181	6.39259	21.616	27.2287	19.5325	92876	102518	10.3	7.90017
2015	Arizona	9	ED	238.9	.	130.6	405.5	285.5	137.7	251.5	226.5	1.11027	311.5	234.2	170	121.5	205.4	186.8	385.9	237.4	198.3	6828065	15.7366	60.084	3387385	3440680	0.98451	2.54365e+06	23.748	9.80634	50.0427	16.4029	55.6858	4.40366	3.1862	4.51766	30.7321	0.165259	1.30926	10.9128	19.2603	26.9575	19.1311	70638	77971.6	17.4	6.7881
2015	Arizona	9	IP	276.8	51.3	69.1	327.7	438.7	398.3	257.5	295.6	0.871269	336	272.4	223.5	168.2	270	221.6	372.9	219.5	226.1	6828065	15.7366	60.084	3387385	3440680	0.98451	2.54365e+06	23.748	9.80634	50.0427	16.4029	55.6858	4.40366	3.1862	4.51766	30.7321	0.165259	1.30926	10.9128	19.2603	26.9575	19.1311	70638	77971.6	17.4	6.7881
2015	Arkansas	6	ED	91	.	42.5	158.9	109.9	58.4	83.6	98	0.852431	100.1	87	65.4	69.9	.	.	100.3	70.8	87.6	2978204	14.9068	57.1907	1463576	1514628	0.966294	1.19788e+06	23.7037	9.55076	50.6918	16.0538	73.0284	15.7664	1.42381	0.698307	6.97545	.	2.10768	10.9673	25.7878	24.303	15.2382	59275	65428.9	19.1	5.79713
2015	Arkansas	6	IP	168.4	110.9	45.7	244.4	229.3	205.3	145.7	190.2	0.76611	172.6	181.2	130.7	135.4	.	.	184.2	165.7	154.6	2978204	14.9068	57.1907	1463576	1514628	0.966294	1.19788e+06	23.7037	9.55076	50.6918	16.0538	73.0284	15.7664	1.42381	0.698307	6.97545	.	2.10768	10.9673	25.7878	24.303	15.2382	59275	65428.9	19.1	5.79713
2015	California	9	ED	168.5	6.8	78.2	254	222.1	125.5	186.2	151	1.2326	182	189.1	162.2	122.9	139.5	145.6	191.8	336.6	405.3	39144818	17.4828	250.972	19440558	19704260	0.986617	1.45885e+07	23.289	10.0732	53.3805	13.2573	37.847	5.81745	14.1754	0.722387	38.7907	0.40249	2.24463	13.1106	16.8423	24.257	22.5011	91757	101283	15.3	7.23411
2015	California	9	IP	186	32.9	41.6	173.6	309.2	354	185.9	186.1	0.998431	221	190.9	176.9	146.5	169.4	171.9	175.4	364.4	360.8	39144818	17.4828	250.972	19440558	19704260	0.986617	1.45885e+07	23.289	10.0732	53.3805	13.2573	37.847	5.81745	14.1754	0.722387	38.7907	0.40249	2.24463	13.1106	16.8423	24.257	22.5011	91757	101283	15.3	7.23411
2015	Colorado	8	IP	204.7	52.3	62.8	217.8	276.8	395.5	183.6	225.7	0.813471	290.7	225.8	193.4	142.9	265.3	191.1	180.5	354.5	166	5456574	15.5123	52.6036	2741020	2715554	1.00938	2.2295e+06	23.0323	9.67547	54.2516	13.0406	68.4906	4.11997	2.98502	0.900528	21.3372	0.167431	1.99924	7.21823	17.4954	24.7343	27.5198	85915	94834.7	11.5	5.13086
2015	Connecticut	1	ED	325.7	.	167.9	746.1	298.5	58.6	411.8	243.8	1.68908	644.2	601.5	326	202.2	337.4	283.1	312.5	.	482.8	3590886	15.0939	741.153	1752063	1838823	0.952818	1.39682e+06	21.2573	9.82607	53.1745	15.7422	67.9441	10.5982	4.35127	0.247655	15.4219	.	1.4368	7.81505	21.605	21.4832	27.9084	101347	111869	10.5	6.94086
2015	Connecticut	1	IP	359.1	.	84.2	539.1	523.5	332.7	389.5	330.2	1.17968	774.2	515.2	382.2	226.7	401.5	327.4	346	.	351.8	3590886	15.0939	741.153	1752063	1838823	0.952818	1.39682e+06	21.2573	9.82607	53.1745	15.7422	67.9441	10.5982	4.35127	0.247655	15.4219	.	1.4368	7.81505	21.605	21.4832	27.9084	101347	111869	10.5	6.94086
2015	DC	3	ED	205.6	.	39.4	130.1	580.9	125.3	295.8	124.1	2.38397	256.2	.	242.4	151.6	177.4	.	.	.	.	672228	13.4184	9885.71	319705	352523	0.906905	165284	17.5295	12.1248	58.9522	11.3936	35.9781	47.429	3.8594	.	10.5811	.	2.15239	7.927	15.1137	16.6459	42.7839	114600	126498	17.3	7.06899
2015	DC	3	IP	439.1	.	72.7	216.2	1249.8	452.5	535.5	351.6	1.52285	663	.	465.6	301.1	363.2	.	.	.	.	672228	13.4184	9885.71	319705	352523	0.906905	165284	17.5295	12.1248	58.9522	11.3936	35.9781	47.429	3.8594	.	10.5811	.	2.15239	7.927	15.1137	16.6459	42.7839	114600	126498	17.3	7.06899
2015	Florida	4	ED	140.2	.	73.9	296.8	135.8	51.3	148.3	132.4	1.11994	156.2	132.6	111.7	99	119.5	141.4	152.2	126.4	124.2	20271272	16.8247	375.415	9891238	10380034	0.95291	7.68458e+06	20.2404	8.75131	51.5461	19.4622	55.105	16.1844	2.68394	0.232013	24.4825	0.0586939	1.25352	10.2402	23.3336	25.2493	20.9365	70462	77777.4	15.7	6.99484
2015	Florida	4	IP	284.5	24.4	74.2	411.2	403.6	281.9	271	297.4	0.911122	326.4	269.7	238.9	177.7	263	292.1	282.7	268.9	295.3	20271272	16.8247	375.415	9891238	10380034	0.95291	7.68458e+06	20.2404	8.75131	51.5461	19.4622	55.105	16.1844	2.68394	0.232013	24.4825	0.0586939	1.25352	10.2402	23.3336	25.2493	20.9365	70462	77777.4	15.7	6.99484
2015	Georgia	4	ED	104.5	.	47.7	186.8	115.1	68.6	110.7	98.4	1.12462	110.6	106.9	100.5	86.1	95.3	100.4	96.3	115.9	113.4	10214860	16.1394	176.365	4975458	5239402	0.949623	3.80907e+06	24.4978	10.0704	52.6782	12.7536	53.6739	31.3066	3.80286	0.278917	9.30109	.	1.63663	10.7466	21.5988	22.7871	20.3697	71555	78983.8	17	7.04684
2015	Georgia	4	IP	112.1	.	25.9	130.4	176.2	182.7	98.7	125	0.789635	134.6	111.2	100.9	74.1	89.5	94.9	115.5	145.4	137.4	10214860	16.1394	176.365	4975458	5239402	0.949623	3.80907e+06	24.4978	10.0704	52.6782	12.7536	53.6739	31.3066	3.80286	0.278917	9.30109	.	1.63663	10.7466	21.5988	22.7871	20.3697	71555	78983.8	17	7.04684
2015	Hawaii	9	ED	117.8	.	41.8	184.5	172.3	69.1	133.9	101.5	1.319	236.1	219.6	122.6	77.1	.	.	95.6	119.6	187.1	1431603	14.1743	222.887	724635	706968	1.02499	575972	21.7383	9.39388	52.3023	16.5656	22.7823	2.07069	37.11	.	10.3873	9.37634	18.2734	6.92766	22.2704	26.6782	22.3854	92496	102099	10.6	4.89753
2015	Hawaii	9	IP	160.2	.	32.1	181	263.6	203.8	174.4	145.8	1.19632	215.8	254.2	169.6	121.2	.	.	142.6	182.1	192.5	1431603	14.1743	222.887	724635	706968	1.02499	575972	21.7383	9.39388	52.3023	16.5656	22.7823	2.07069	37.11	.	10.3873	9.37634	18.2734	6.92766	22.2704	26.6782	22.3854	92496	102099	10.6	4.89753
2015	Illinois	5	ED	182.2	.	74.1	311.6	252.8	68.4	222.7	143	1.55738	331.2	190.8	143.5	116.6	234.4	135.9	188.6	149.3	142.1	12859995	16.3696	231.324	6310435	6549560	0.96349	4.93568e+06	23.0186	9.62576	53.1393	14.2164	61.8074	14.3439	5.24289	0.223888	16.8895	.	1.49241	8.94912	20.7658	23.9033	23.4306	82699	91284.8	13.6	6.9089
2015	Illinois	5	IP	327	32.3	65	398.8	606.1	292.9	376.1	279.6	1.34504	734.5	285.2	221.8	189.7	518.5	200	240.3	171.5	169.3	12859995	16.3696	231.324	6310435	6549560	0.96349	4.93568e+06	23.0186	9.62576	53.1393	14.2164	61.8074	14.3439	5.24289	0.223888	16.8895	.	1.49241	8.94912	20.7658	23.9033	23.4306	82699	91284.8	13.6	6.9089
2015	Indiana	5	ED	206	.	117.2	457.5	162.2	73.3	221.2	191.1	1.15792	282.7	191.6	182.3	125.2	317	206.4	177.7	173.1	173.6	6619680	15.7056	184.546	3253089	3366591	0.966286	2.56703e+06	23.8642	10.2176	51.3355	14.5826	79.8963	9.14938	2.09472	0.237232	6.63316	.	1.98916	9.41316	25.808	23.4848	17.44	67065	74027.7	14.5	5.76493
2015	Indiana	5	IP	226	41	72.4	367.1	272.3	266.3	201.4	249.7	0.80683	329.6	221.2	175.5	121.5	297.3	198.1	225.4	211.7	228	6619680	15.7056	184.546	3253089	3366591	0.966286	2.56703e+06	23.8642	10.2176	51.3355	14.5826	79.8963	9.14938	2.09472	0.237232	6.63316	.	1.98916	9.41316	25.808	23.4848	17.44	67065	74027.7	14.5	5.76493
2015	Iowa	7	ED	54.3	.	23.3	84	62.8	62.9	47.7	60.6	0.788584	83.3	61.9	45.7	37.7	.	.	56.9	44	55.8	3123899	14.9546	55.9087	1549289	1574610	0.983919	1.31222e+06	23.3283	10.2642	50.365	16.0425	86.7658	3.41272	2.19293	0.369858	5.58014	.	1.67851	6.63062	23.9958	27.2319	18.8798	70036	77307.1	12.2	4.06119
2015	Iowa	7	IP	95.8	.	22.7	91.6	127.5	204.3	78	113.3	0.688821	133.8	99	92	69.8	.	.	103.5	90.6	90.3	3123899	14.9546	55.9087	1549289	1574610	0.983919	1.31222e+06	23.3283	10.2642	50.365	16.0425	86.7658	3.41272	2.19293	0.369858	5.58014	.	1.67851	6.63062	23.9958	27.2319	18.8798	70036	77307.1	12.2	4.06119
2015	Kansas	7	ED	81	.	39.4	137.9	96.2	61.5	74.1	87.8	0.843357	101.8	85.6	75.9	50.5	.	73.3	98	76.5	72	2911641	14.8842	35.5846	1449224	1462417	0.990979	1.18634e+06	24.7364	10.404	50.2269	14.6327	76.3713	5.91107	2.89256	0.92872	11.5509	.	2.34541	7.59189	20.2778	25.8426	21.5513	73069	80655	13	4.53287
2015	Kansas	7	IP	118.5	.	25.1	145	169	214.8	95	141.7	0.670129	154.7	107.4	115	86.5	.	116.1	129.3	104	106.3	2911641	14.8842	35.5846	1449224	1462417	0.990979	1.18634e+06	24.7364	10.404	50.2269	14.6327	76.3713	5.91107	2.89256	0.92872	11.5509	.	2.34541	7.59189	20.2778	25.8426	21.5513	73069	80655	13	4.53287
2015	Kentucky	4	ED	278.7	.	150.5	644.9	207.6	77.8	300.8	257.1	1.17027	293.4	247.7	298.2	201.4	370.8	561.2	282	79.2	185.5	4425092	15.3028	111.374	2174892	2250200	0.966533	1.7621e+06	22.8376	9.62057	52.3077	15.2342	85.1535	8.03866	1.34745	0.201442	3.30224	.	1.95673	11.4299	25.9745	23.2993	16.4588	62596	69094.7	18.5	6.45702
2015	Kentucky	4	IP	346.9	.	115	695.6	364.1	238.8	320.7	372.4	0.861189	425	269.9	269.5	182.9	259.1	453.8	329.1	106.8	410.4	4425092	15.3028	111.374	2174892	2250200	0.966533	1.7621e+06	22.8376	9.62057	52.3077	15.2342	85.1535	8.03866	1.34745	0.201442	3.30224	.	1.95673	11.4299	25.9745	23.2993	16.4588	62596	69094.7	18.5	6.45702
2015	Louisiana	6	IP	204.5	.	59.5	371.1	237	189	212.3	197	1.07749	191	200.6	212	202.3	242.7	210.7	231.1	166.8	157.4	4670724	15.3568	107.21	2286299	2384425	0.958847	1.6086e+06	23.8975	9.83325	52.2756	13.9937	58.9839	32.1658	1.73504	0.484828	4.89385	.	1.73658	11.8476	25.8231	22.2634	16.1021	64895	71632.4	19.6	7.01552
2015	Maine	1	ED	396.8	.	211.7	1033.2	266.9	126.2	449.2	346.5	1.29666	420.6	424	346.5	222.7	.	.	434.1	355	365.5	1329328	14.1002	43.0691	651030	678298	0.959799	556119	19.2472	8.44254	53.461	18.8492	93.5813	1.11297	0.999828	0.674476	1.51595	.	2.1155	7.01485	26.2711	24.8994	22.5759	67135	74105	13.4	5.27513
2015	Maine	1	IP	297.1	.	89	628.5	257.8	280.4	268.7	324.4	0.828479	311.4	354.8	238.3	163.6	.	.	268.4	294.6	316.1	1329328	14.1002	43.0691	651030	678298	0.959799	556119	19.2472	8.44254	53.461	18.8492	93.5813	1.11297	0.999828	0.674476	1.51595	.	2.1155	7.01485	26.2711	24.8994	22.5759	67135	74105	13.4	5.27513
2015	Maryland	3	ED	351.3	.	144.1	636.6	456.2	96.3	412.9	293.4	1.40731	1271.8	655.2	397.1	178.1	1121.1	229.1	534.2	394.5	331.7	6006401	15.6083	614.466	2912348	3094053	0.941273	2.28879e+06	22.4383	9.25984	54.2005	14.1014	51.8619	29.4712	6.41261	0.256443	9.52755	.	2.47028	8.05368	19.8014	21.8502	27.7883	99957	110335	9.7	5.46649
2015	Maryland	3	IP	412.4	90	98.2	603.1	642.9	319.3	453.6	373.7	1.21383	1517.8	794.2	447.2	210.8	1418.6	267.1	464.9	485.4	322.2	6006401	15.6083	614.466	2912348	3094053	0.941273	2.28879e+06	22.4383	9.25984	54.2005	14.1014	51.8619	29.4712	6.41261	0.256443	9.52755	.	2.47028	8.05368	19.8014	21.8502	27.7883	99957	110335	9.7	5.46649
2015	Massachusetts	1	ED	546.4	.	301.7	1346.9	366.9	56.7	729	374.6	1.94619	874.3	776.6	606.6	365.5	693.8	517.6	520.4	481.7	434.6	6794422	15.7316	866.857	3297384	3497038	0.942908	2.58013e+06	20.4167	10.3112	53.9033	15.3689	72.9804	7.34951	6.3396	0.156938	11.1554	.	2.01808	7.77114	20.2922	20.9883	30.5318	97586	107717	11.5	5.75749
2015	Massachusetts	1	IP	398.5	.	109.7	679	487.9	358.8	435.4	363.7	1.19702	636.7	631	427	265.1	460.7	342.1	420.6	723.1	513.8	6794422	15.7316	866.857	3297384	3497038	0.942908	2.58013e+06	20.4167	10.3112	53.9033	15.3689	72.9804	7.34951	6.3396	0.156938	11.1554	.	2.01808	7.77114	20.2922	20.9883	30.5318	97586	107717	11.5	5.75749
2015	Michigan	5	IP	260.7	35.3	61.4	350	388.1	314.2	249.4	271.5	0.918599	382.5	241.6	188	160.7	344.3	237.8	238.3	276.6	195.9	9922576	16.1103	175.5	4877067	5045509	0.966615	3.8636e+06	22.2505	9.94102	51.9795	15.829	75.4483	13.8886	2.95444	0.540868	4.89764	.	2.27007	8.00537	22.8086	27.1204	19.815	69492	76706.7	15.8	7.13749
2015	Minnesota	5	ED	153	.	93	291.1	142.6	72.9	152	154.1	0.986264	466.6	190.5	122.5	103.1	182.8	131.6	367.6	68.5	139.5	5489594	15.5184	68.95	2730030	2759564	0.989298	2.28995e+06	23.3696	9.21309	52.7539	14.6633	80.9102	5.83407	4.71508	1.00576	5.13772	.	2.39719	6.07017	19.6576	26.3295	24.5823	83488	92155.7	10.2	4.09498
2015	Minnesota	5	IP	275.8	75.6	96.7	342.1	352	427.4	252.3	298.9	0.844104	555.5	308.5	245.3	234.2	340.9	280.8	381.4	176.2	204.8	5489594	15.5184	68.95	2730030	2759564	0.989298	2.28995e+06	23.3696	9.21309	52.7539	14.6633	80.9102	5.83407	4.71508	1.00576	5.13772	.	2.39719	6.07017	19.6576	26.3295	24.5823	83488	92155.7	10.2	4.09498
2015	Mississippi	4	IP	166.1	.	38.4	241.5	238.6	220.6	147	184.2	0.798155	160.8	181.5	156.7	92.6	.	97.1	183.5	253.8	155.9	2992333	14.9116	63.7834	1448495	1543838	0.938243	1.0484e+06	24.3291	10.4263	50.5083	14.7364	56.9804	37.7122	1.02061	0.391768	2.86592	.	1.02906	12.478	23.239	25.747	14.2826	55495	61256.5	22	8.84172
2015	Missouri	7	ED	203.5	.	106.2	440.8	182.8	72.9	224.5	183.3	1.22493	248.5	176.6	152.7	110.3	280.9	197.2	197.6	131.7	145.3	6083672	15.6211	88.2997	2983645	3100027	0.962458	2.40655e+06	22.8902	9.7621	51.7165	15.6312	79.8657	11.6701	1.88848	0.424217	3.95177	.	2.19974	8.82276	23.8162	24.8208	19.7174	68065	75131.5	14.8	5.28299
2015	Missouri	7	IP	306.8	.	101	544.3	354.3	287	305.9	307.7	0.994187	392.8	277.7	252.8	196.8	423.4	315.8	342.9	213.4	246.3	6083672	15.6211	88.2997	2983645	3100027	0.962458	2.40655e+06	22.8902	9.7621	51.7165	15.6312	79.8657	11.6701	1.88848	0.424217	3.95177	.	2.19974	8.82276	23.8162	24.8208	19.7174	68065	75131.5	14.8	5.28299
2015	Montana	8	ED	145.7	.	75	234.6	174.4	110.2	119.6	172	0.694959	172.6	141.4	110.7	124.1	.	.	.	115.2	156.8	1032949	13.8479	7.09657	519026	513923	1.00993	427286	21.9011	9.71907	51.0575	17.3223	86.6011	.	0.878165	6.30292	3.61121	.	2.60661	5.9508	24.9899	25.5922	21.5074	66110	72973.5	14.6	4.42837
2015	Montana	8	IP	239.9	.	45	275.3	316.8	430.5	195	285.3	0.683476	285.3	247.8	165.9	218.6	.	.	.	266.4	220.2	1032949	13.8479	7.09657	519026	513923	1.00993	427286	21.9011	9.71907	51.0575	17.3223	86.6011	.	0.878165	6.30292	3.61121	.	2.60661	5.9508	24.9899	25.5922	21.5074	66110	72973.5	14.6	4.42837
2015	Nabraska	7	ED	56.4	.	26.3	83.4	73.2	55.9	50.4	62.3	0.807972	79.8	70.7	38.5	33.5	.	.	48.4	37.8	69.9	1896190	14.4554	24.6649	942589	953601	0.988452	776427	24.8198	10.1771	50.3057	14.6974	80.0563	4.77457	2.10454	0.91552	10.3876	.	1.76148	7.041	20.1522	27.0839	20.9031	72308	79815	12.6	3.11329
2015	Nabraska	7	IP	99.6	.	27.7	102.1	140.4	195	89.5	109.5	0.817276	148.9	105.6	89.3	64.1	.	.	102.6	65.9	98.4	1896190	14.4554	24.6649	942589	953601	0.988452	776427	24.8198	10.1771	50.3057	14.6974	80.0563	4.77457	2.10454	0.91552	10.3876	.	1.76148	7.041	20.1522	27.0839	20.9031	72308	79815	12.6	3.11329
2015	National	National	ED	210	8.3	107	415.4	210.7	86.1	239.7	181.2	1.32326	254	203.2	193.6	163.6	216.4	210.4	213.1	185.6	185.4	324893003	19.599	92	159825301	165067702	0.968241	1.24831e+08	22.8897	9.75589	52.6626	14.6918	60.808	12.6253	5.31526	0.796752	18.4472	0.137608	1.86994	10.0633	21.526	23.9459	21.579	78378	86515.2	14.7	3.9
2015	National	National	IP	252.5	40.9	69.8	355.3	358.1	295.3	252.5	252.4	1.00021	333.6	249.6	217.4	177.9	276.9	239.2	244.7	229.6	226.9	324893003	19.599	92	159825301	165067702	0.968241	1.24831e+08	22.8897	9.75589	52.6626	14.6918	60.808	12.6253	5.31526	0.796752	18.4472	0.137608	1.86994	10.0633	21.526	23.9459	21.579	78378	86515.2	14.7	3.9
2015	NCarolina	4	ED	210.7	.	121.9	425.2	188.1	84.9	223.8	198.3	1.12875	249.7	209.6	171.5	116.3	127.3	216.9	254.4	212.9	211.9	10042802	16.1224	206.142	4896006	5146796	0.951273	3.91863e+06	22.783	9.8788	52.2474	15.0909	63.6064	21.6323	2.67178	1.19999	9.07788	.	1.81158	10.4261	20.82	25.1677	20.8033	67516	74525.5	16.4	6.7918
2015	NCarolina	4	IP	256.7	48.3	81.9	386.2	320.8	310	236.1	275.9	0.855799	324	241.7	202	121.3	134	292.3	308.9	226.3	278.1	10042802	16.1224	206.142	4896006	5146796	0.951273	3.91863e+06	22.783	9.8788	52.2474	15.0909	63.6064	21.6323	2.67178	1.19999	9.07788	.	1.81158	10.4261	20.82	25.1677	20.8033	67516	74525.5	16.4	6.7918
2015	NDakota	8	ED	118	.	77.8	205.9	110.4	79.9	105	131.5	0.798327	128.2	102.6	130	104.9	.	.	.	115.4	113.7	756928	13.537	10.9709	388152	368776	1.05254	315005	22.6328	12.3654	50.8186	14.1833	85.9136	2.07166	1.33487	4.9866	3.44273	.	2.25054	6.14877	21.1926	29.5028	20.6004	81460	89917.2	11	2.51184
2015	NDakota	8	IP	201.1	.	73.9	242.5	265.2	317.1	168.1	235.3	0.714499	274.8	179.9	246.3	142	.	.	.	202.4	195.6	756928	13.537	10.9709	388152	368776	1.05254	315005	22.6328	12.3654	50.8186	14.1833	85.9136	2.07166	1.33487	4.9866	3.44273	.	2.25054	6.14877	21.1926	29.5028	20.6004	81460	89917.2	11	2.51184
2015	Nevada	9	ED	231.4	.	114.5	386.6	272.8	135.1	244.5	218.1	1.12096	300.5	223.2	159.8	165.1	210.1	.	290.1	362.3	224.2	2890845	14.8771	26.3268	1447456	1443389	1.00282	1.04047e+06	23.1266	8.79061	53.4811	14.6017	50.5281	8.53453	8.01032	1.16253	28.1369	0.633932	2.99373	11.439	22.063	26.8555	16.5071	70576	77903.2	14.7	7.94738
2015	Nevada	9	IP	208.3	.	45	240.4	325.4	310.4	185.6	231.2	0.802603	278.1	209.4	151.3	122	193	.	212.3	507.4	218.2	2890845	14.8771	26.3268	1447456	1443389	1.00282	1.04047e+06	23.1266	8.79061	53.4811	14.6017	50.5281	8.53453	8.01032	1.16253	28.1369	0.633932	2.99373	11.439	22.063	26.8555	16.5071	70576	77903.2	14.7	7.94738
2015	NewJersey	2	ED	255.5	.	127.4	486.6	302.7	53.2	315	198.7	1.5849	642.6	294.4	274.2	165.1	337.3	207.2	371.6	347.4	.	8958013	16.0081	1207.44	4374892	4583121	0.954566	3.57646e+06	22.3137	8.84978	53.8449	14.9916	56.0482	13.3803	9.48023	0.188323	19.6715	.	1.23134	8.59859	22.0255	19.8944	27.2277	101061	111553	10.8	6.57944
2015	NewJersey	2	IP	310.5	.	98.6	510.4	423.2	211.1	348.6	274.1	1.27162	577.2	356.9	382.9	223.5	316.3	278.8	480.9	467	.	8958013	16.0081	1207.44	4374892	4583121	0.954566	3.57646e+06	22.3137	8.84978	53.8449	14.9916	56.0482	13.3803	9.48023	0.188323	19.6715	.	1.23134	8.59859	22.0255	19.8944	27.2277	101061	111553	10.8	6.57944
2015	NewMexico	6	IP	234.2	112.5	75.1	366.9	289.8	277.2	216.4	251.4	0.860487	264	207.1	191	152.2	.	.	301.8	168.6	187.2	2085109	14.5503	17.1805	1035143	1049966	0.985882	751045	23.9516	9.98245	50.211	15.855	38.2766	2.29595	1.40434	9.28067	48.0197	.	0.722696	11.9149	20.6904	25.4103	17.9767	62747	69261.4	20.4	7.36448
2015	NewYork	2	ED	219.3	.	120.6	419.7	236.5	45.9	297.8	145.4	2.04796	322.1	204.1	183.1	173.3	203.2	207.8	270.8	245.9	210	19795791	16.801	419.189	9616592	10179199	0.94473	7.16115e+06	21.2831	9.80588	53.9459	14.965	55.8242	15.5656	8.44718	0.353272	18.8181	.	0.9916	10.8144	20.8305	21.4135	25.6682	89908	99242.2	15.4	6.42783
2015	NewYork	2	IP	379.6	28.1	118.3	565.3	579.2	243.1	487.5	277.7	1.75583	559.7	295.3	280.2	279.9	383.3	321.3	317.6	306.3	332.2	19795791	16.801	419.189	9616592	10179199	0.94473	7.16115e+06	21.2831	9.80588	53.9459	14.965	55.8242	15.5656	8.44718	0.353272	18.8181	.	0.9916	10.8144	20.8305	21.4135	25.6682	89908	99242.2	15.4	6.42783
2015	Ohio	5	ED	344	.	184.4	833.8	259.6	74.3	382.7	306.8	1.24735	502.2	324.1	266.5	172.4	373.5	350.4	365.1	372.6	255.6	11613423	16.2677	283.579	5683951	5929472	0.958593	4.48944e+06	22.6446	9.36111	52.1544	15.8399	79.698	12.2814	2.01033	0.188584	3.54075	.	2.28096	8.28589	25.9752	23.9545	19.1305	68880	76031.1	14.8	6.30816
2015	Ohio	5	IP	330.8	39.1	115.2	650.9	351.3	248.6	322.6	338.4	0.953299	500	303.2	246.9	169.5	385.7	295.1	330.6	424.6	265.2	11613423	16.2677	283.579	5683951	5929472	0.958593	4.48944e+06	22.6446	9.36111	52.1544	15.8399	79.698	12.2814	2.01033	0.188584	3.54075	.	2.28096	8.28589	25.9752	23.9545	19.1305	68880	76031.1	14.8	6.30816
2015	Oklahoma	6	IP	165.9	.	46.2	207.9	240.2	249.8	134.2	196.8	0.68195	183.3	160.6	142.6	129.4	144.1	128.7	224.7	169.5	147.2	3911338	15.1794	56.951	1939555	1971783	0.983655	1.53868e+06	24.5721	10.0318	50.6689	14.7272	66.4098	7.3201	2.0077	7.32736	10.1363	.	6.79877	10.0007	23.9155	24.6619	16.8499	66260	73139.1	16.1	5.41317
2015	Oregon	10	ED	259.2	.	130.8	457.7	268.1	177.7	264.4	253.9	1.0415	370.1	243.8	210.3	155.3	405.3	200.9	275.3	228.9	199.8	4028977	15.209	41.9672	1992162	2036815	0.978077	1.61206e+06	21.374	9.01877	53.2315	16.3758	76.511	1.91066	4.07773	1.24414	12.7054	0.353415	3.19764	8.33158	19.0118	28.1335	23.2884	73144	80737.8	15.4	6.77508
2015	Oregon	10	IP	359.5	55.6	68.8	340.4	510.1	705.2	317.5	400.7	0.792381	440	354.9	333.1	223.7	552.4	296.4	389.2	321.7	246.4	4028977	15.209	41.9672	1992162	2036815	0.978077	1.61206e+06	21.374	9.01877	53.2315	16.3758	76.511	1.91066	4.07773	1.24414	12.7054	0.353415	3.19764	8.33158	19.0118	28.1335	23.2884	73144	80737.8	15.4	6.77508
2015	Pennsylvania	3	IP	316.6	24.6	95.6	547.1	387.9	281.4	332.3	301.7	1.10135	494.8	345.9	252.2	186.8	467.3	277.3	283.6	248.5	262.4	12802503	16.3652	285.643	6262246	6540257	0.957492	5.03012e+06	21.0273	9.48843	52.447	17.0372	77.2555	11.0018	3.28151	0.195938	6.79718	.	1.46797	8.33345	27.9181	20.9742	21.7565	75981	83869.3	13.2	6.21017
2015	RhodeIsland	1	ED	361.9	.	160	806.1	361.5	78.1	458.9	270.8	1.69473	499.9	430.5	330.4	244.8	377.9	310.3	.	.	.	1056298	13.8703	1021.56	511773	544525	0.939852	384845	20.0583	10.8246	52.9728	16.1443	73.3849	6.20128	3.36458	.	14.3979	.	2.65134	9.55139	22.4378	23.9332	24.0085	78295	86423.6	13.9	6.13602
2015	RhodeIsland	1	IP	368	.	89.5	597.9	535	262.6	414.3	324.4	1.27718	550.9	458.4	332.2	204.7	407.4	289.4	.	.	.	1056298	13.8703	1021.56	511773	544525	0.939852	384845	20.0583	10.8246	52.9728	16.1443	73.3849	6.20128	3.36458	.	14.3979	.	2.65134	9.55139	22.4378	23.9332	24.0085	78295	86423.6	13.9	6.13602
2015	SCarolina	4	ED	122.5	.	63.9	250.9	117.2	52.5	129.4	115.7	1.11875	136	127.5	93.8	69.3	.	86.9	123.7	98.3	144.6	4896146	15.404	162.603	2385096	2511050	0.94984	1.85759e+06	22.2483	9.94672	51.5891	16.2159	63.7196	27.4525	1.43668	0.281058	5.36248	.	1.74764	10.4947	23.2967	24.8654	19.0371	64352	71033	16.6	7.27386
2015	SCarolina	4	IP	153.6	.	41.7	227.5	210.1	173.8	136.2	170.2	0.800354	176.6	151.4	111.1	90.6	.	104.8	147.6	174.2	186.1	4896146	15.404	162.603	2385096	2511050	0.94984	1.85759e+06	22.2483	9.94672	51.5891	16.2159	63.7196	27.4525	1.43668	0.281058	5.36248	.	1.74764	10.4947	23.2967	24.8654	19.0371	64352	71033	16.6	7.27386
2015	SDakota	8	ED	69.3	.	31.2	108.7	84.3	70.3	58.7	80	0.733502	87.2	77.9	58.4	40.8	.	.	.	73.5	59.7	858469	13.6629	11.3108	431540	426929	1.0108	355757	24.4249	9.98067	49.9255	15.6689	82.7847	1.53436	1.38747	8.28242	3.5038	.	2.50725	7.18957	23.4796	25.8437	19.0066	68723	75857.8	13.7	3.94059
2015	SDakota	8	IP	141.5	.	41.6	195.7	157.2	255	124.3	158.8	0.782336	171.8	146.8	133	70.9	.	.	.	137.9	142.3	858469	13.6629	11.3108	431540	426929	1.0108	355757	24.4249	9.98067	49.9255	15.6689	82.7847	1.53436	1.38747	8.28242	3.5038	.	2.50725	7.18957	23.4796	25.8437	19.0066	68723	75857.8	13.7	3.94059
2015	Tennessee	4	ED	199.7	.	88.6	381.3	213.7	112	196.3	202.9	0.967499	228.9	192.9	175.1	100.4	172.2	192.7	226.4	177.1	211.8	6600299	15.7026	160.124	3214689	3385610	0.949515	2.60118e+06	22.6323	9.59066	52.3871	15.3899	74.2361	16.8237	1.62227	0.29232	5.0522	.	1.97341	10.428	25.9252	22.6552	18.2914	66009	72862.1	16.7	6.17325
2015	Tennessee	4	IP	335.5	70.7	108.1	498.6	432.3	376.5	293.3	375.6	0.780914	374.5	375.1	271	143.5	251	390.3	317.1	422.7	365.7	6600299	15.7026	160.124	3214689	3385610	0.949515	2.60118e+06	22.6323	9.59066	52.3871	15.3899	74.2361	16.8237	1.62227	0.29232	5.0522	.	1.97341	10.428	25.9252	22.6552	18.2914	66009	72862.1	16.7	6.17325
2015	Texas	6	ED	90.9	.	45.3	154.4	102.6	65.7	92.5	89.4	1.03514	108.4	108.6	75.9	63.3	104.8	73.3	77.5	88.1	82.6	27469114	17.1286	104.878	13625413	13843701	0.984232	1.04659e+07	26.2432	10.1476	51.8814	11.7277	42.9394	12.0068	4.54628	0.483991	38.8517	0.0730675	1.09876	12.8188	19.3606	22.7106	18.8667	78862	87049.5	15.9	5.48836
2015	Texas	6	IP	108.9	40.7	29.4	124.6	163.4	206.6	101.1	116.5	0.86776	128.6	122.5	95.1	78.9	119.2	86.2	105.9	114.7	103.1	27469114	17.1286	104.878	13625413	13843701	0.984232	1.04659e+07	26.2432	10.1476	51.8814	11.7277	42.9394	12.0068	4.54628	0.483991	38.8517	0.0730675	1.09876	12.8188	19.3606	22.7106	18.8667	78862	87049.5	15.9	5.48836
2015	Utah	8	ED	214.1	.	102	419.5	224.6	100.4	222.8	205.3	1.08509	303.7	227.5	204.4	152.4	292.5	366.2	165.2	139.7	157.1	2995919	14.9128	36.4609	1506383	1489536	1.01131	1.23229e+06	30.4525	11.4034	47.8687	10.2754	78.9127	1.15237	2.3013	1.18184	13.6623	0.797285	1.99228	6.39048	17.6059	26.2858	19.2652	79860	88151.1	11.3	3.94372
2015	Utah	8	IP	266.1	59.5	83.4	406.8	384.3	398.7	256.6	275.5	0.931493	380.5	272	259.4	204.9	306.7	281.7	246.5	218.2	235.3	2995919	14.9128	36.4609	1506383	1489536	1.01131	1.23229e+06	30.4525	11.4034	47.8687	10.2754	78.9127	1.15237	2.3013	1.18184	13.6623	0.797285	1.99228	6.39048	17.6059	26.2858	19.2652	79860	88151.1	11.3	3.94372
2015	Vermont	1	ED	249.9	.	155.4	626.2	165.9	73.4	263.1	237	1.11015	245.8	290.8	263.7	141	.	.	.	249.3	243.4	626042	13.3472	67.6875	308552	317490	0.971848	258742	19.1936	10.7386	52.4837	17.5841	93.4204	1.27723	1.37802	.	1.66474	.	2.25959	6.71767	23.1547	23.4626	27.4121	74502	82236.8	10.2	3.6075
2015	Vermont	1	IP	256.4	.	92.3	553	237.8	189	206.2	305.3	0.675464	242.4	347.4	255.2	127.2	.	.	.	203.3	279.9	626042	13.3472	67.6875	308552	317490	0.971848	258742	19.1936	10.7386	52.4837	17.5841	93.4204	1.27723	1.37802	.	1.66474	.	2.25959	6.71767	23.1547	23.4626	27.4121	74502	82236.8	10.2	3.6075
2015	Virginia	3	IP	200.2	30.4	61.4	294	251.4	248.8	191.7	208.3	0.920395	328.3	251.7	220.9	126.3	219.4	164.5	295.9	239.1	241.1	8382993	15.9417	211.702	4126326	4256667	0.96938	3.35199e+06	22.3048	9.87548	53.6548	14.1649	62.5013	19.2393	6.25643	0.271657	8.98668	.	2.74462	8.53528	19.6957	23.1957	26.2685	90556	99957.5	11.2	5.3763
[truncated: 241 more rows]
